# Supplementary material for: Novel Mouse Cell Lines and In Vivo Models for Human High-Grade Neuroendocrine Lung Carcinoma, Small Cell Lung Carcinoma (SCLC), and Large Cell Neuroendocrine Carcinoma (LCNEC)
Source: Int J Mol Sci. 2023 Oct 18;24(20):15284. doi: 10.3390/ijms242015284 (PMC10607103; doi:10.3390/ijms242015284)
Supplement: Supplementary file 1 [file ijms-24-15284-s001.zip]

Archive with 10 entries (10 files):
- Recuero et al Supplementary Dataset S2.xlsx
- Recuero et al Supplementary Dataset S3.xlsx
- Recuero et al Supplementary Figure S1.TIF
- Recuero et al Supplementary Figure S2.TIF
- Recuero et al Supplementary Figure S3.TIF
- Recuero et al Supplementary Figure S4.TIF
- Recuero et al Supplementary Figure S5.TIF
- Recuero et al Supplementary Figure S6.TIF
- Recuero et al Supplementary Table S1.pdf
- Recuero et el Supplementary Dataset S1.xlsx
