# Supplementary material for: Novel Mouse Cell Lines and In Vivo Models for Human High-Grade Neuroendocrine Lung Carcinoma, Small Cell Lung Carcinoma (SCLC), and Large Cell Neuroendocrine Carcinoma (LCNEC)
Source: Int J Mol Sci. 2023 Oct 18;24(20):15284. doi: 10.3390/ijms242015284 (PMC10607103; doi:10.3390/ijms242015284)
Supplement: Supplementary file 1 [file ijms-24-15284-s001.zip › Recuero et al Supplementary Dataset S2.xlsx]

## Sheet: Hoja1
moLCNEC_signature (CMV-QKO )	moSCLC_signature (K5-QKO )
Zwilch	Zwilch
Zranb3	Zswim5
Zfp750	Zranb3
Zfp599	Znf512b
Zfand4	Zmym3
Zdhhc15	Zkscan2
Whsc1	Zik1
Wdr76	Zfp948
Wdr72	Zfp946
Wdhd1	Zfp932
Wbp5	Zfp9
Wbp5	Zfp667
Vtcn1	Zfp60
Vill	Zfp599
Usp49	Zfp41
Usp1	Zfp382
Ulbp1	Zfp367
Uhrf1	Zfp239
Uck2	Zfp114
Uck2	Zfhx2
Ube2c	Zfhx2
Tyms	Zfand4
Txnrd1	Zdhhc2
Tubg1	Zdhhc15
Tube1	Zcwpw1
Tuba1c	Zcchc18
Ttk	Zbtb41
Tspan1	Zbed3
Trp53i11	Yars
Troap	Xrcc6
Trip13	Xrcc3
Trim59	Wnk3-ps
Tpx2	Wnk2
Tpi1	Whsc1
Topbp1	Wdr90
Top2a	Wdr76
Tnip3	Wdr62
Tnfrsf9	Wdr6
Tnfrsf11a	Wdr35
Tnfaip8l1	Wdhd1
Tmem54	Vwa5b2
Tmem48	Vps29
Tmem20	Vipr1
Tk1	Vash2
Tipin	Usp51
Tfdp1	Usp49
Tcf19	Usp37
Taf1d	Usp1
Tacc3	Ung
Sytl5	Unc80
Susd2	Unc79
Stk39	Unc13a
Stil	Umps
St14	Ulbp1
Ssrp1	Uhrf1
Spc25	Uchl5
Spc24	Uchl1
Spats2	Ubr7
Spag5	Ube2s
Sox2	Ube2c
Sorcs2	Uba2
Snrpd1	Tyms
Smpdl3b	Tubgcp3
Smc4	Tubgcp2
Smc2	Tubg2
Smarcc1	Tubg1
Slfn9	Tube1
Slc7a6	Tubb5
Slc7a5	Tubb4a
Slc7a1	Tuba1c
Slc4a4	Ttk
Slc25a13	Ttc8
Slbp	Ttc39c
Skp2	Ttc3
Shcbp1	Ttbk1
Sgol2	Tspyl4
Sgol1	Tspan3
Serpine1	Tsn
Sectm1b	Trpc2
Sectm1a	Trp73
Sdc1	Trp53i11
Scara3	Trp53bp1
Rrm1	Troap
Rqcd1	Trmt6
Rpa2	Trit1
Rpa1	Trip13
Rnf128	Trim59
Rnaseh2b	Trim37
Rfwd3	Trim28
Rfc5	Traf4
Rfc4	Tpx2
Rfc3	Tpi1
Rfc2	Tox
Rbbp7	Topbp1
Rangap1	Top2a
Ranbp17	Tonsl
Ranbp1	Tob1
Rad54l	Tnk2
Rad54b	Tnfaip8l1
Rad51c	Tmx4
Rad51	Tmx1
Rad18	Tmtc4
Racgap1	Tmpo
Ptplb	Tmem63c
Ptges	Tmem57
Psrc1	Tmem48
Psat1	Tmem25
Prss35	Tmem20
Prrg4	Tmem199
Prr11	Tmem181c-ps
Prim2	Tmem181a
Prim1	Tmem171
Prc1	Tmem163
Ppil1	Tmem150c
Ppa1	Tmem145
Polq	Tmem132a
Pole	Tmem130
Pold2	Tk1
Pola2	Tipin
Pola1	Timm50
Pmf1	Timeless
Plk4	Tigd3
Plk1	Tia1
Plek2	Thoc7
Pkmyt1	Thbs4
Pkm	Th1l
Pigr	Th
Pgk1	Tfrc
Pgam1	Tfdp1
Pcna	Tex9
Pbk	Tdrkh
Pask	Tdp2
Osr2	Tcp11l1
Oip5	Tcf19
Odf2l	Tcerg1l
Oas1g	Tceb1
Nusap1	Tbx1
Nup205	Tbc1d24
Nup155	Tanc2
Nuf2	Tacc3
Nt5c2	Sytl5
Nsl1	Syt9
Nrm	Syt7
Nop58	Syt2
Ngfrap1	Syt14
Nek2	Syt13
Neil3	Syt11
Ndc80	Syt1
Ncaph	Syp
Ncapg2	Synpr
Ncapg	Syngr3
Ncapd3	Syn2
Ncapd2	Syn1
Nasp	Syce2
Naaladl2	Sv2a
Naa50	Suz12
Muc5b	Suv39h1
Muc5ac	Susd4
Mthfd2	Supt16h
Mtbp	Sumo3
Msh6	Sumo2
Mpp6	Sumo2
Mms22l	Sumo2
Mlkl	Stxbp5l
Mlf1ip	Stxbp1
Mki67	Stx1b
Mis18bp1	Stx1a
Mir5103	Strbp
Mif	Stmn3
Melk	Stmn1
Me1	Stil
Mdk	Stau2
Mcm8	St8sia5
Mcm7	St18
Mcm6	Sstr2
Mcm5	Ssrp1
Mcm4	Srsf1
Mcm3	Srrm3
Mcm2	Srd5a1
Mcm10	Sqle
Mboat1	Spred3
Mastl	Spnb1
Mapk13	Spc25
Mad2l1	Spc24
Ltf	Spats2
Lnx1	Spast
Lmnb1	Spag5
Lig1	Sox2
Kpna2	Sox12
Kntc1	Sox1
Klk13	Sorbs2
Klk10	Socs7
Kifc1	Sobp
Kif4	Snrpd1
Kif2c	Snhg4
Kif23	Sncb
Kif22	Snap91
Kif20b	Snap25
Kif20a	Smyd4
Kif18b	Smyd2
Kif18a	Smpd3
Kif15	Smc5
Kif14	Smc4
Kif11	Smc2
Kcnk1	Smarcc1
Kcng3	Smarca4
Itgav	Smarca1
Iqgap3	Slmo2
Ipo5	Slfn9
Ints7	Slco4a1
Incenp	Slc9a7
Hmmr	Slc9a5
Hmgb2	Slc8a2
Hjurp	Slc8a1
Hist2h2ac	Slc7a5
Hist1h2bl	Slc7a3
Hist1h2bk	Slc7a14
Hist1h2be	Slc7a1
Hist1h2bb	Slc6a5
Hist1h2an	Slc6a17
Hist1h2ag	Slc4a8
Hist1h2af	Slc45a1
Hist1h2ab	Slc38a2
Hist1h1b	Slc38a1
Hells	Slc36a4
Haus6	Slc35d3
Hat1	Slc25a4
H2afx	Slc22a17
H1f0	Slc12a5
Gtse1	Slbp
Gsr	Slain1
Gsg2	Skp2
Gpsm2	Ska1
Golm1	Six4
Gm6340	Six1
Gm5431	Shmt2
Gm3414	Shisa4
Gm20146	Shd
Gm15453	Shcbp1
Gins2	Sh3gl2
Gins1	Sgol2
Gen1	Sgol1
Gcnt4	Sfxn1
Gas2l3	Sfmbt1
Galnt3	Sez6l2
Gadd45g	Sez6
Gabrp	Sesn3
Foxm1	Sertad4
Fmn1	Serpini1
Fkbp5	Serpine2
Fignl1	Serinc2
Fhl2	Sephs1
Fen1	Senp1
Fbxo5	Sel1l3
Fat1	Sec61a2
Fanci	Sdk1
Fancd2	Sdccag3
Fanca	Scrn1
Fam83d	Scn8a
Fam54a	Scn3a
Fam167a	Sclt1
F630043A04Rik	Scg5
F3	Scg3
Ezh2	Sccpdh
Exosc2	Scarna17
Exo1	Scarna10
Esr1	Scamp5
Esco2	Scai
Eri1	Sbk1
Epsti1	Sass6
Ephb2	Sarm1
Epcam	Samd14
Enc1	Sae1
Eif2ak2	Rundc3b
Eid3	Rundc3a
Ehf	Rufy3
Egln3	Rtn2
Efna5	Rtel1
Ect2	Rsbn1
E330016A19Rik	Rrm2
E2f8	Rrm1
E2f7	Rragb
E130306D19Rik	Rqcd1
Dut	Rps6kl1
Dtymk	Rpa3
Dtl	Rpa2
Dsn1	Rpa1
Dsg2	Ror2
Dscc1	Rnu1b1
Dnmt1	Rnu1b1
Dnajc9	Rnu1b1
Dna2	Rnu1b1
Dlgap5	Rnu1b1
Diap3	Rnu1b1
Dhfr	Rnu1b1
Depdc1a	Rnu1b1
Ddit4	Rnu1b1
Dbf4	Rnps1
D430020J02Rik	Rnf168
D2Ertd750e	Rnf165
D17H6S56E-5	Rnf157
Cxcl17	Rnf128
Cpe	Rnf126
Col15a1	Rnf112
Clu	Rnaseh2b
Clspn	Rims3
Clip4	Rims2
Cldn2	Rimkla
Clcn5	Rif1
Cks2	Ric3
Cks2	Rhoq
Cks2	Rgs9
Cks2	Rgs7
Ckap4	Rgs17
Ckap2l	Rgs16
Ckap2	Rfx3
Cit	Rfwd3
Chek2	Rfc5
Chek1	Rfc4
Chaf1b	Rfc3
Chaf1a	Rfc2
Cep55	Rfc1
Cenpn	Rev3l
Cenpl	Rev1
Cenpk	Reep2
Cenpi	Rcor2
Cenph	Rcc2
Cenpf	Rbmx2
Cenpe	Rbm24
Cenpa	Rbm15b
Cdt1	Rbm15
Cdkn3	Rbl1
Cdkn2a	Rbfox2
Cdkn1c	Rbbp8
Cdkn1a	Rbbp7
Cdk5rap2	Rbbp4
Cdk2	Rapgef4
Cdk1	Rangap1
Cdca8	Ranbp17
Cdca7	Ranbp1
Cdca5	Ran
Cdca2	Ralgps1
Cdc6	Rad54l
Cdc45	Rad54b
Cdc25c	Rad51c
Cdc25b	Rad51ap1
Cdc25a	Rad51
Cdc20	Rad18
Cd276	Racgap1
Ccnf	Rabggtb
Ccne2	Rab39b
Ccne1	Purg
Ccnb2	Pttg1
Ccnb1	Ptprz1
Ccna2	Ptpru
Ccl28	Ptprt
Ccdc99	Ptprn2
Ccdc34	Ptprn
Ccdc21	Ptpla
Ccdc18	Ptpdc1
Ccdc122	Ptn
Casp8ap2	Psip1
Casp3	Psd
Casc5	Psat1
Calml3	Prrt3
Cacnb3	Prrt2
C330027C09Rik	Prr11
Bub1b	Prox1
Bub1	Prmt3
Brip1	Prmt1
Brca2	Prkcb
Brca1	Prim2
Blm	Prim1
Birc5	Prdx2
Bard1	Prc1
BC055324	Ppp2r2c
Aurkb	Ppme1
Aurka	Ppm1e
Atp1b1	Ppip5k2
Atp1a1	Ppil1
Atad5	Ppfia3
Atad2	Ppat
Aspm	Ppa1
Asf1b	Pop1
Arhgap19	Polr3h
Arhgap11a	Polq
Areg	Pole2
Aqp4	Pole
Apol9b	Pold3
Apol9a	Pold2
Anln	Pold1
Ankrd28	Pola2
Ammecr1	Pola1
Aldh18a1	Pnmal1
Ahcy	Pmm1
AA467197	Pmf1
6720463M24Rik	Plxna3
5730590G19Rik	Plxna2
4930579G24Rik	Plk5
4930547N16Rik	Plk4
4930452B06Rik	Plk1
4930422G04Rik	Pkmyt1
4632434I11Rik	Pkm
2810417H13Rik	Pik3r3
2700099C18Rik	Pif1
2700029M09Rik	Phyhipl
2610524H06Rik	Phf6
1500012F01Rik	Phf19
	Phc1
	Pgp
	Pgk1
	Pgbd5
	Pgap1
	Pfn2
	Pex5l
	Pdzd4
	Pdxp
	Pdik1l
	Pde3b
	Pde1c
	Pde1a
	Pcyt1b
	Pcsk6
	Pcsk1
	Pcna
	Pcm1
	Pcgf6
	Pcdhb22
	Pcdhb21
	Pcdhb20
	Pcdhb19
	Pcdhb18
	Pcdhb17
	Pcdhb16
	Pcbp4
	Pcbd1
	Pbk
	Paxip1
	Pask
	Parp6
	Parp1
	Panx1
	Pafah1b3
	Pacsin1
	Oxct1
	Orc6
	Orc2
	Oip5
	Ogdhl
	Odz4
	Odf2l
	Oas1g
	Nusap1
	Nup93
	Nup205
	Nup188
	Nup155
	Nuf2
	Nudt5
	Nucks1
	Nt5c3l
	Nt5c2
	Nsl1
	Nrxn2
	Nrxn1
	Nrsn1
	Nrm
	Nrcam
	Nphp4
	Nphp1
	Npcd
	Npat
	Npas4
	Nov
	Nop58
	Nop56
	Nono
	Nol4
	Nnat
	Nmral1
	Nme1
	Nipsnap1
	Ngfrap1
	Nfasc
	Neurl1b
	Neto2
	Neto1
	Nespas
	Nek2
	Neil3
	Nefh
	Necab1
	Ndc80
	Ncs1
	Ncbp1
	Ncaph
	Ncapg2
	Ncapg
	Ncapd3
	Ncapd2
	Ncam1
	Nbea
	Nat14
	Nasp
	Nanp
	Nanp
	Nanos1
	Nalcn
	Naa40
	Myt1
	Myo5a
	Myo19
	Myg1
	Myef2
	Mybl2
	Mybl1
	Myb
	Mtmr7
	Mthfd2
	Mthfd1l
	Mtf2
	Mtbp
	Mtap9
	Mtap7d2
	Mtap2
	Mtap1b
	Mtap1a
	Mt2
	Mt1
	Msh6
	Msh3
	Msh2
	Mreg
	Mpp6
	Mpp3
	Mpp2
	Mphosph9
	Morn4
	Morf4l2
	Mns1
	Mms22l
	Mmp24
	Mlf1ip
	Mki67
	Mis18bp1
	Mir690
	Mir684-1
	Mir680-1
	Mir344e
	Mir344c
	Mir344-2
	Mir344
	Mif
	Miat
	Mgat4a
	Melk
	Megf9
	Med14
	Meaf6
	Me2
	Mdga2
	Mcm8
	Mcm7
	Mcm6
	Mcm5
	Mcm4
	Mcm3
	Mcm2
	Mcm10
	Mboat2
	Mboat1
	Mbd4
	Mastl
	Mast2
	Mark1
	Mapk8ip2
	Mapk8ip1
	Mapk4
	Map3k12
	Maneal
	Magi2
	Maged1
	Mad2l2
	Mad2l1
	Macrod2
	Lrrc9
	Lrrc49
	Lrrc40
	Lrrc24
	Lrrc16b
	Lrp11
	Lrdd
	Lphn1
	Lnx1
	Lmtk3
	Lmo1
	Lmnb2
	Lmnb1
	Lin9
	Lig1
	Lhx2
	Lhfpl5
	Lhfpl4
	Lcorl
	Larp7
	Lancl2
	LOC100862604
	Ksr2
	Kpna2
	Kntc1
	Klhdc2
	Klhdc10
	Klc1
	Kifc1
	Kif5c
	Kif5a
	Kif4
	Kif2c
	Kif24
	Kif23
	Kif22
	Kif20b
	Kif20a
	Kif1a
	Kif18b
	Kif18a
	Kif15
	Kif14
	Kif11
	Kdm1a
	Kctd13
	Kcnq2
	Kcnj6
	Kcnip3
	Kcnh8
	Kcnh7
	Kcnb2
	Kcnab3
	Jph1
	Jazf1
	Jakmip2
	Itgb3bp
	Itgb1bp2
	Irak1bp1
	Iqgap3
	Ipo9
	Ipo5
	Ints7
	Ints2
	Incenp
	Ina
	Ilf3
	Ilf2
	Igsf9
	Igfbp5
	Ift80
	Ift57
	Ift27
	Idh3a
	Id4
	Hyls1
	Hsf2
	Hook1
	Homer2
	Hnrnpd
	Hnrnpa3
	Hn1
	Hmmr
	Hmgn3
	Hmgn2
	Hmgn2
	Hmgn2
	Hmgcll1
	Hmgb2
	Hjurp
	Hist4h4
	Hist2h3b
	Hist2h2bb
	Hist2h2ac
	Hist2h2ab
	Hist1h4m
	Hist1h4k
	Hist1h2br
	Hist1h2br
	Hist1h2bn
	Hist1h2bl
	Hist1h2bk
	Hist1h2be
	Hist1h2bb
	Hist1h2ao
	Hist1h2ao
	Hist1h2an
	Hist1h2ag
	Hist1h2af
	Hist1h2ab
	Hist1h1b
	Hirip3
	Hint1
	Hes6
	Herc3
	Helq
	Hells
	Hdac9
	Hdac6
	Hdac3
	Hcn1
	Haus6
	Haus5
	Hat1
	Hap1
	H2afy2
	H2afy
	H2afx
	H1fx
	H1f0
	Gtse1
	Gtf2ird1
	Gtf2a2
	Gstm5
	Gspt2
	Gsg2
	Grik5
	Greb1l
	Gprin1
	Gpr98
	Gpr75
	Gpr64
	Gpr37l1
	Gpr19
	Gpr173
	Gpr162
	Gpr139
	Gpld1
	Gp1bb
	Gnl3l
	Gnaz
	Gnao1
	Gmps
	Gmnn
	Gm9855
	Gm6625
	Gm6340
	Gm5796
	Gm5796
	Gm5577
	Gm5567
	Gm5458
	Gm4983
	Gm3696
	Gm3696
	Gm3696
	Gm3696
	Gm3696
	Gm3591
	Gm3500
	Gm3500
	Gm3500
	Gm3414
	Gm3257
	Gm3173
	Gm3020
	Gm3002
	Gm2897
	Gm2897
	Gm20382
	Gm19998
	Gm19445
	Gm19389
	Gm19359
	Gm15453
	Gm14634
	Gm13034
	Gm11110
	Gm10409
	Gm10409
	Gm10409
	Gm10021
	Glrb
	Glmn
	Gins2
	Gins1
	Ggt7
	Gen1
	Gemin6
	Gemin6
	Gdpd1
	Gdap1l1
	Gdap1
	Gck
	Gas2l3
	Gapdh
	Galnt9
	G2e3
	Fzd3
	Fxyd6
	Fsd1l
	Fsd1
	Frmpd4
	Frmd5
	Frat1
	Foxred2
	Foxm1
	Foxk2
	Foxa1
	Fmr1
	Fmn2
	Flywch2
	Flrt1
	Fkbp3
	Fignl1
	Fhl2
	Fgf14
	Fgf12
	Fen1
	Fcho1
	Fbxo5
	Fbxo48
	Fbxo47
	Fbxo45
	Fbxo44
	Fbxo2
	Fbxo16
	Fbxl16
	Far2
	Fancm
	Fanci
	Fancd2
	Fanca
	Fam92a
	Fam83d
	Fam57b
	Fam54a
	Fam40b
	Fam33a
	Fam19a4
	Fam190a
	Fam189b
	Fam155a
	Fam135a
	Fam123c
	Fam123a
	Fam120c
	Faf1
	F630043A04Rik
	Ezh2
	Extl2
	Exosc2
	Exog
	Exo1
	Espl1
	Esco2
	Eri2
	Eri1
	Erh
	Ercc6l
	Ephx4
	Ephb2
	Enox1
	Eno2
	Eml5
	Elovl4
	Elovl2
	Elmod2
	Elavl4
	Elavl3
	Eif2s3x
	Eif1b
	Eid2
	Ehbp1
	Efs
	Efha2
	Efcab7
	Eef1a2
	Ect2
	Ece2
	E2f8
	E2f7
	E2f3
	E2f2
	E2f1
	E130309F12Rik
	E130306D19Rik
	Dynlt1f
	Dynlt1f
	Dynlt1b
	Dync2h1
	Dut
	Dtymk
	Dtl
	Dstyk
	Dscc1
	Dsc2
	Drd2
	Dpysl5
	Dot1l
	Donson
	Dock3
	Dnmt1
	Dner
	Dnajc9
	Dnajc6
	Dna2
	Dll3
	Dlgap5
	Dlgap3
	Dlg4
	Disp2
	Dis3
	Dhx9
	Dhrs13
	Dhfr
	Dgcr8
	Depdc1b
	Depdc1a
	Dek
	Ddx43
	Ddx25
	Ddx11
	Ddit4
	Ddc
	Dcx
	Dclk2
	Dck
	Dcbld2
	Dbf4
	D930048G16Rik
	D430041D05Rik
	D430020J02Rik
	D3Bwg0562e
	D330045A20Rik
	D2Ertd750e
	D17H6S56E-5
	D10Bwg1379e
	Cycs
	Cxxc4
	Ctxn1
	Ctps
	Ctnnd2
	Ctnnbip1
	Ctdspl2
	Cstf3
	Cstf2
	Csrnp2
	Cspg5
	Crtac1
	Crmp1
	Cpt1c
	Cpne5
	Cplx2
	Cox5a
	Coro2a
	Cntrob
	Cntnap1
	Cntln
	Cnpy1
	Cmpk2
	Clstn3
	Clspn
	Clmn
	Clip3
	Clec2l
	Clcn2
	Cks2
	Cks2
	Cks2
	Cks2
	Ckap5
	Ckap2l
	Ckap2
	Cit
	Cisd3
	Chrnd
	Chrnb2
	Chn2
	Chic1
	Chgb
	Chga
	Chek2
	Chek1
	Chd7
	Chd5
	Chaf1b
	Chaf1a
	Cer1
	Cep97
	Cep78
	Cep55
	Cep290
	Cenpv
	Cenpq
	Cenpp
	Cenpn
	Cenpm
	Cenpl
	Cenpk
	Cenpi
	Cenph
	Cenpf
	Cenpe
	Cenpc1
	Cenpa
	Celsr3
	Celsr2
	Celf6
	Celf4
	Celf3
	Cdt1
	Cdkn3
	Cdkn2d
	Cdkn2c
	Cdkn2a
	Cdkn1a
	Cdk5rap2
	Cdk5r1
	Cdk4
	Cdk2
	Cdk1
	Cdhr1
	Cdh4
	Cdh22
	Cdh2
	Cdh2
	Cdca8
	Cdca7
	Cdca5
	Cdca3
	Cdca2
	Cdc7
	Cdc6
	Cdc45
	Cdc25c
	Cdc25b
	Cdc25a
	Cdc20
	Cd276
	Cd24a
	Ccnf
	Ccne2
	Ccne1
	Ccnb2
	Ccnb1
	Ccna2
	Ccdc99
	Ccdc88a
	Ccdc67
	Ccdc64
	Ccdc34
	Ccdc21
	Ccdc18
	Ccdc159
	Ccdc138
	Ccdc136
	Ccdc112
	Cbx5
	Cbx3
	Cbx3
	Casp8ap2
	Casp3
	Caskin1
	Casc5
	Cand2
	Cand1
	Camsap1
	Camk2n2
	Camk2b
	Camk1d
	Cadps
	Cadm4
	Cacng4
	Cacnb4
	Cacnb3
	Cacna2d3
	Cacna2d2
	Cacna2d1
	Cacna1b
	Cacna1a
	Cabp1
	C77370
	C630004H02Rik
	C530028O21Rik
	C330027C09Rik
	C330006A16Rik
	C2cd4b
	Bzw2
	Bub1b
	Bub1
	Bsn
	Brsk2
	Brsk1
	Brip1
	Brca2
	Brca1
	Bok
	Blm
	Blcap
	Birc5
	Bicd1
	Bhlhe41
	Bhlhb9
	Bex2
	Bex1
	Bdh1
	Bcl7a
	Bai2
	Bai1
	BC068157
	BC055324
	BC048355
	BC018242
	B930095G15Rik
	B930041F14Rik
	B4galt6
	B4galnt4
	B3gat1
	B3galnt1
	B230369F24Rik
	B230217C12Rik
	Auts2
	Aurkb
	Aurka
	Atpif1
	Atp8a2
	Atp6v0e2
	Atp2b2
	Atm
	Atcay
	Atad5
	Atad2
	Aspm
	Asphd1
	Asf1b
	Ascl1
	Arpc5l
	Arnt2
	Arl6ip6
	Arl6
	Arhgap33
	Arhgap32
	Arhgap20
	Arhgap19
	Arhgap11a
	Arc
	Aqp4
	Apoo
	Aplp1
	Ap3b2
	Anp32e
	Ano8
	Anln
	Ankrd34b
	Ankrd32
	Ankrd28
	Ankrd13b
	Ankra2
	Ammecr1
	Alyref
	Alms1
	Aldoc
	Aldh5a1
	Aldh1l2
	Aldh18a1
	Akap17b
	Ahi1
	Ahcyl1
	Ahcy
	Agtpbp1
	Agpat5
	Agbl4
	Add2
	Adam22
	Acvr1
	Actr3b
	Actl6b
	Acsl6
	Abi2
	Abhd8
	Abhd6
	Abat
	Aatk
	A330076H08Rik
	A230057D06Rik
	A030009H04Rik
	9630013D21Rik
	9530077C05Rik
	9330182L06Rik
	9330159F19Rik
	9230114K14Rik
	9230110C19Rik
	6720463M24Rik
	6330503K22Rik
	6330407J23Rik
	6230409E13Rik
	5830417I10Rik
	5730590G19Rik
	5730419I09Rik
	5430416N02Rik
	5330434G04Rik
	4933431E20Rik
	4932415G12Rik
	4930579G24Rik
	4930547N16Rik
	4930522L14Rik
	4930452B06Rik
	4930422G04Rik
	4922501C03Rik
	4921506M07Rik
	4732471D19Rik
	4632434I11Rik
	4632404H12Rik
	3200002M19Rik
	3000002C10Rik
	2023-09-03
	2900092E17Rik
	2810442I21Rik
	2810417H13Rik
	2700099C18Rik
	2700094K13Rik
	2700029M09Rik
	2610524H06Rik
	2610318N02Rik
	2610020H08Rik
	2610020C07Rik
	2410022L05Rik
	2410002F23Rik
	1700102H20Rik
	1700086L19Rik
	1700013G23Rik
	1500012F01Rik
	1500010J02Rik
	1500009L16Rik
	1190002F15Rik
	0610010F05Rik
