# Supplementary material for: Novel Mouse Cell Lines and In Vivo Models for Human High-Grade Neuroendocrine Lung Carcinoma, Small Cell Lung Carcinoma (SCLC), and Large Cell Neuroendocrine Carcinoma (LCNEC)
Source: Int J Mol Sci. 2023 Oct 18;24(20):15284. doi: 10.3390/ijms242015284 (PMC10607103; doi:10.3390/ijms242015284)
Supplement: Supplementary file 1 [file ijms-24-15284-s001.zip › Recuero et al Supplementary Dataset S3.xlsx]

## Sheet: List
LCNEC_allo genes only	SCLC_allo genes only	Shared
1460 elements included exclusively in "List LCNEC_allo"	2195 elements included exclusively in "List SCLC_allo"	1546 common elements in "List LCNEC_allo" and "List SCLC_allo"
Foxg1	Grxcr2	Gzmg
Wincr1	Skor2	Sp8
Dlx2	Gm43122	En1
Gm49891	Vwa5b1	Dlx5
Gm12602	Grm2	Adamts16
Gsc	Srrm4	Emx2os
Dynap	Kcnj6	Mmp13
Dlx3	Elavl3	Shbg
Gm34016	Pou3f4	Nell2
5430403N17Rik	Gm48812	Fgf21
Pax3	Sez6	Emx2
Six3	Dll3	5330416C01Rik
Rbp2	Kcnk16	Cpa4
Vmn1r42	Cbln4	Wnt10a
Platr16	Mgat5b	Tbx15
Smim43	Chga	Zic2
Gm13264	Gm20468	Dbx2
3110039M20Rik	St8sia5	2610316D01Rik
Gm29630	Gpr139	Sim2
4930500L23Rik	Gm38840	Lhx2
Halr1	C130073E24Rik	Gm34719
Gm567	Cnpy1	Mmp10
Gm35066	Clca3b	Crabp2
D030062O11Rik	Spock1	Ptn
Gm29514	Cntn3	Grem1
Car6	Sox1ot	Cer1
Gm8883	Car10	Atf7ip2
A530010F05Rik	Gm13538	Gm6093
Marchf11	Myt1	Mmp3
Gm5833	Insm1	4930412F09Rik
Gm30075	Atoh7	Twist1
Gm46392	Kcnq2	Rps18-ps4
Gm28818	Npy5r	Gm8773
4930566F21Rik	Ascl1	Hoxb9
Gm39473	Cldn6	Inhba
Dlx6os1	Cabp7	Col11a1
Obox5	Sall4	Gm34667
2210011K15Rik	Pla2g2f	Bcat1
Gm13230	Pcdh8	Hoxa9
Abcb5	Stxbp5l	Gm20752
Gm12415	Fev	H2ac13
Glrp1	Gpr12	Cpa2
Gm12414	Pcsk2os1	Hmga2
Krt14	Srrm3	Ereg
Gm29904	Hrh3	Egln3
Gm36211	Sncb	Thbs2
Gm10701	Gm49353	Otop2
Brinp3	Cldn9	Tmem235
Slc13a5	Pcsk2	Tmem121
D030068K23Rik	Elavl2	Gm17820
Gm42476	Soga3	Garem2
Plac1	Fam155a	9330154J02Rik
Wnt1	Gabrd	Cadps
Carlr	Slc6a5	Ngf
Cyp26a1	Unc80	Adamts4
Rxfp3	Sstr5	Gm13284
Odf3l1	Xkr7	Has2
Gm8307	Pnma2	CJ186046Rik
Gm47604	Gzme	4930555F03Rik
Gm43517	Galnt14	9430037O13Rik
Moxd1	Slc45a1	Chrnd
Capn6	Scn9a	Vash2
Matn3	Gm14249	Gm49620
Gm34278	Dcx	2610035F20Rik
Gjb4	Ldc1	Col5a3
Platr3	Pitx3	Gm29481
Cd109	BC107364	Pax6os1
Acan	Scrt1	Col1a1
S100a5	9130409I23Rik	1700065J18Rik
Sox9	Cdh20	Tbx18
Gm30339	Gm47091	Tlx3
Gm17634	2210414F02Rik	Htr6
S100a2	Gm12973	Ece2
3110082J24Rik	Rgs8	Aldh1l2
Gm36426	Gm45625	Cacng4
1700092C10Rik	Bmp8b	C230024C17Rik
Gm26633	Calca	Etv4
Gm13261	Cdhr2	Gm47233
Lhx9	Scg2	Prrx2
9230102K24Rik	4933427I04Rik	H1f5
Gm43109	Ap3b2	Ncam1
Gm44257	Amer3	H2ac4
9130024F11Rik	Gm6203	Dlk1
Mannr	Mapk8ip2	Gm7739
Ppef1	Bsx	Hapln4
Eif2c5	Gsdma	Cacng1
Gm29686	Gm48612	Col24a1
4930470P17Rik	Tcerg1l	H1f1
Gm19610	Gm32884	C1ql1
Stag3	Gdap1l1	H2bc12
AI593442	Prox1os	Il13ra2
Gm10635	Nfasc	Apol9a
Gm32027	BC039966	Troap
Gm49410	Mtnr1a	H2ac11
Gm12308	Fam163a	Six2
Pnoc	Lin28a	Gm20488
Krt16	Gm12923	Iglon5
Gm44507	Ttr	Ulbp1
4930543E12Rik	Ocm	Hrob
4930467D21Rik	Pex5l	Gm36899
Gm42575	Tmem145	Edn2
S100a4	Gdap1	Creb3l3
Gm26651	Gm35040	Pif1
D5Ertd605e	5930409G06Rik	Col3a1
Ucn2	Rp1l1	Vcan
Gm29680	Ly6h	Gm37933
Fam71f1	Drd2	Cdkn2a
Matn2	Slc26a5	Stra6
Gm31522	Pcdh10	Gm28321
H19	Gm31592	Sorcs1
Megf10	Rxfp2	H2bc13
Gm31378	Gpr142	Fosl1
Gm49454	Rtp1	Gm46614
Tas1r2	Gm45579	Kcnh5
Gm50397	Fgf5	P4ha3
A630023A22Rik	Cartpt	Gm5596
2610027F03Rik	Gm42492	Cacna1g
Gm35692	Gm2048	Gm8416
1700069L16Rik	Gm27217	Lmx1b
Gm12681	Mmp24	Ccna2
Ccn4	Cryba2	Hhipl1
Rspo2	Kcnh6	4930534D22Rik
Col7a1	Mycl	Stac
Cthrc1	Ctag2l1	Cenpe
Tfap2a	C8b	Anln
Gm26709	Dcc	Tbx10
Mei1	Slc7a14	Npas3
Cyp2c55	Ctnna2	Gpr176
Susd5	Gm45024	Hmmr
Gjb3	Igfbpl1	R3hdml
Apol7a	Spock3	Nos1
Gpbar1	Gm37711	Gm13384
Gm33838	Gm38124	1190001M18Rik
Ptprv	4921525O09Rik	H2bc14
5430430K15Rik	Galnt9	Sgo1
A4gnt	1700048O20Rik	Adra2a
Chst13	Snap25	Depdc1a
Car9	Mlnr-ps	Mgarp
Gm49722	Kcnh8	Steap1
Gm40918	Stmn3	Tpbg
Mroh3	Gm10406	Sertad4
Syt8	Bpi	Syt13
Dctd	Cpa5	Tmem169
BC006965	Rmst	Cntnap4
Adgra1	Syt1	Ccl7
C1ql3	Glt6d1	Gbx2
Gm5444	Gm4846	Ccnb1
Gm7504	Gm16582	Zfp345
Gm40723	Gm48550	Ncapg
5830416I19Rik	4933436E23Rik	Cst6
Bnc2	Ush1c	Fam83d
1700057H21Rik	Dner	Mex3a
Sh2d6	Pnmal1	Kif2c
Has2os	Plppr1	Cenpf
4930540M05Rik	Csta2	Slfn9
4930402F11Rik	Gm47135	Cenpm
E330012B07Rik	Dscaml1	Gm5648
Gm13283	Wnt3	Cemip
Gm48215	A2m	Cyp2c52-ps
Gm48791	Gm30467	Gm15867
Osr2	Gm39185	Lrrc15
Fn1	Gm6356	Gtse1
Isl2	Pdx1	Tpx2
Col2a1	Prr19	Tfr2
Kcna4	Otol1	Fbln2
Emilin3	D14Ertd670e	Pdgfc
Gm12856	Pcsk1	Gm26737
Gm43231	D230030E09Rik	Cdc25c
Wnt6	Gm9866	D130058E05Rik
Fmod	D930019O06Rik	Gm35019
Pax9	Lhx3	Cdk1
Fcrls	Rimbp2	Ccnb1-ps
Gm29323	Nkx3-1	Col5a1
Gm14461	Th	Gm43310
Gm35048	A230051N06Rik	Col1a2
Sdk1	Aym1	Gm14267
Gm14902	Serpinb12	Spag5
Eya4	H2bu2	Gm13977
Gm6340	Gjd2	Kntc1
Inava	Gm14139	Gm34418
Gfra4	Gm2974	Gm48308
Gm12056	Fut1	Foxn1
Ccdc80	Otog	Pak3
Ecrg4	B4galnt3	Gm12339
Odaph	Dbx1	Pimreg
Gm9673	Gm7276	Pla2g4c-ps
Fkbp10	Npas4	Gm47647
Apol9b	Ccdc172	Cplx3
Cntn5	Neto1	Gdf3
Gm48709	Atp4a	Rcor2
Kdelr3	B3gat1	Pcsk9
Lrrc75b	Snap91	Melk
Gjb5	Gm20501	Ephb2
Lgals1	Gm43867	Bub1b
Tph2	Col9a2	Lrr1
Dusp9	Asxl3	Cenpi
Dkk2	Tagln3	Gm13176
Clca1	Gm2897	Kif18b
Arsj	Plut	Birc5
Dlx4	Gm1627	H3c10
Cubn	Tunar	Erfe
Gm5122	Gabrq	Gm2694
Gm49890	Casr	C130021I20Rik
Col6a3	Mobp	Iqgap3
Medag	Gm49619	Gm1859
Gm43327	Speer4cos	Gm12611
Gm15731	Tmem63c	Pbk
Gm13832	Arl14	Etaa1os
Gm49490	Trim67	Top2a
Dmp1	Otop3	Olfml2b
Gm15850	Atcay	Uhrf1
Gm5121	Gm11732	C1qtnf6
Lama1	Rnf112	Gm8669
Ak5	Gm2762	Gm9103
Cdk15	Oprd1	Onecut2
Stac2	Pcsk1n	Prr11
Pcdh19	Gm4791	Fscn1
Cdh10	Cib3	Stil
Cyp26c1	Gm3234	Nuf2
Mageb18	Clca4c-ps	Knl1
Kcng3	Phyhipl	Alk
4930461G14Rik	Pgbd5	Gm15428
Gm20635	Crtac1	Gm49990
Gm46102	Brsk2	Clspn
Gm41724	Gm12873	A730013G03Rik
Gm49144	Gm12298	Gm6091
Nkx2-5	4933406K04Rik	Gcnt4
Slc12a1	Svop	Kif4
Gm26781	Kcnc1	Xkr5
Ephb1	Plppr4	Sh3d2c-ps1
Gm11485	Mpped1	Kifc5c-ps
Gm49282	2610042L04Rik	Six1
Casp1	Vgll1	Gm8956
Acod1	Nrsn1	Gm8767
C1qtnf3	Pkd1l1	Gm48445
Nutm1	Gm48893	Aspm
Scara3	Gm12876	Gm20667
E130006D01Rik	Clca3a2	Eme1
Gm46323	Gm37459	Alx3
Postn	Bnip5	Nxph1
Fhl3	Hcrtr1	Dtl
Mpo	Hnf4aos	2810408I11Rik
Bdh2	Gm26630	Cdca8
Tgfb3	Jakmip2	Gpc1
Plekhg4	Ttc9b	Gm49562
Satb2	Gm20208	Gm5362
Cnr1	Nxf3	Parpbp
Gm34256	Cacng5	Gm12387
Kirrel3	6330576A10Rik	Ube2c
Tnfaip6	Gm34653	Slc9b2
Glrb	4933421A08Rik	Dmrta2
Gxylt2	Gm13019	Gm49503
Lum	Il20ra	Gm48455
Pde10a	H2-M9	Gm11353
Fbn1	Ksr2	Asphd2
Scml2	Nefh	Kif22-ps
Cxcl1	Myt1l	Col8a1
Hao1	Mgat4c	Gm2788
Hormad2	Foxl3	Racgap1
Camk1g	Gcnt3	Clca2
4930526L06Rik	Cstdc6	Serpinf1
Gm29152	Gm15496	Ms4a14
1700028I16Rik	Tmem151b	Tnc
Gm32618	Gnasas1	Doc2b
Apol10b	1700086L19Rik	Pole
4930429H19Rik	Gm5796	Gm11733
Gm38275	Trim9	1700066J03Rik
Otos	Vwa5b2	Dlgap5
Cercam	Idi2	Ticrr
AA414768	Gm831	Gm550
Kirrel	Gm32850	Aurkb
2810430I11Rik	Pcp4	Ect2
Gm49497	Dpysl4	Trip13
Gm48898	Rnase2a	E2f8
Spink2	Hcn4	Golga7b
Gm13610	Ddx25	Slco1a6
Enthd1	Gipr	4930471E19Rik
Gadl1	Chl1	Gpr20
Dclk1	Chrna5	Gm10327
A730056A06Rik	Pde1c	Gm43176
Foxd2os	Syndig1	Cdh18
Podnl1	Myod1	Gm45403
Igdcc4	Gm9002	En2
Ddit4l	A330076C08Rik	Gm48337
Cxcl3	Gm50304	Scn8a
Plaat1	Gm12860	Gm7856
Tm4sf4	Jph4	Gm6607
Itga10	Cacna2d3	Rpl39l
4930445E18Rik	Fbxo41	Oaf
Itgb8	Dleu7	Plk1
Fstl1	Dab1	Kif11
Col16a1	Gm44215	Sfrp2
1700016P03Rik	Mettl11b	Ercc6l
Gm10556	Gm17733	Psat1
Pdgfrl	Slc35d3	Kcnd1
Gm41325	Krt81	Cdca5
Prtg	Lactbl1	Ckap2l
Serpina3i	Gm32405	Ccnf
Rbp7	Rdh16	Mmp14
Bend6	Plpp4	Recql4
Mn1	Uchl1	Gm12610
Peg10	Gm9996	Gm37799
Fkbp11	Tafa4	Ccl12
Grin2a	Zfhx2os	Dscc1
Casp12	Trit1	Gm9430
Flnc	Phox2a	Mcm10
Tmem74	Tex13b	Cdca3
Galnt17	Lhx8	Cacna1h
Clvs1	Csmd2	Tyms-ps
Tiam2	Wbp2nl	Cdca2
Thsd7a	St8sia3os	H2ac12
Col6a1	Gm41505	H2ac14
Gm30551	Gm34788	2010110G14Rik
Gm14636	Gm30198	Basp1
Lancl3	Gm11292	Gm20763
Bc1	Kcnb2	Ajm1
Creb3l1	Disp3	Pmch
Loxhd1	Gm47795	Ckap2
Gm32914	1700121C08Rik	Nav3
Col8a2	Gm4675	Tenm4
Fam110b	Ppie	Mki67
Col6a2	Adgrd2-ps	Gm6593
Hs3st5	Capn9	H2ac15
Gm6567	Pglyrp3	Adamts12
Emilin1	1810014P07Rik	Hoxa10
Zcwpw1	Kirrel2	Rgs16
Gpc6	Chrm4	Cip2a
Trpv4	Pak5	Sgo2a
Csf3	Pyy	Klhl40
Gdf7	Krtap16-1	Fignl1
Gas1	Nr2e1	Brca1
Trp63	Gm49593	Mcm6
Gm19656	Gm2721	Adam12
Gm28231	Gm13061	Ska1
Epha3	Kcnk9	St18
Sdk2	Abo	Gbx1
9330111N05Rik	Hpca	Kif20b
Sec16b	Ddc	Psrc1
Syt12	Kif19b	Espl1
Pmepa1	Celf3	Sh3gl3
Sncg	Gm13828	E330032C10Rik
Sh3pxd2b	Prss46	Cdc20
Gm12915	1700081H04Rik	Ms4a7
Aebp1	Elovl2	Ct55
Klhl30	Iqca1l	Kif14
Gm10373	Cplx1	Chaf1a
Cela1	Gm47475	Mastl
Cdon	Tceal7	Lncenc1
Loxl4	Arpp21	Gm3320
Gm13859	Gm1110	Gm29560
Igf2bp2	Prrt3	Gm31805
Spsb1	Tmem130	2610318N02Rik
Rin1	Gm44442	Spdl1
Igf2bp1	Gm48356	Foxm1
Slc25a54	Arhgap33os	Cd248
Gm33699	Carmil3	Exo1
Micall2	Sv2b	Cep55
Kng2	Dmrtb1	Aurka
Pla2g2e	Gm11695	Rgs17
Gm48065	D130007C19Rik	Zwilch
Gm26652	Ncan	Rad54b
Gm18939	Gm8206	BB557941
Prss35	Gm10451	Kif20a
AI115009	Igsf9	Mdga1
Adgrg2	Cntnap5a	Gm12116
Mtap	Rims2	Hells
Pcolce	Gm27246	Hoxb8
Flrt2	Selenov	Lrp8
Mmp9	Gm11762	Lox
Sdc2	Gm11650	Cenph
2810429I04Rik	Igsf21	Cks1b
Amn	Dach2	Msi1
Has1	Gm31333	Kifc1
2700080J24Rik	Gm34721	Mxd3
Edil3	Scg5	Plk-ps1
Myo7a	Cacna1b	Tdrd9
Gm44645	Lmtk3	Rnf182
Amot	Prss40	4930549P19Rik
Aknad1	Xkr9	Prune2
Mrc2	Mycbp	Gm6960
BC065403	Gm10340	Ndc80
Gm42705	Pax2	Ndrg1
Gm20570	Celf6	Gm17322
Adamts7	Otop1	Nsl1
Met	Cacng2	H4c6
Kif26b	Gm6623	Polq
Gm5106	9530002B09Rik	Gm12868
Ankrd7	Gm47728	Cdc6
Rflnb	Gm46376	Tacc3
Gpr153	Elavl4	Ung
Cyp46a1	Pde11a	Nxph4
Gas2	Gm572	Ak3l2-ps
Ifi202b	Pkd2l1	2900041M22Rik
Gli2	Gm3558	Gm3248
Slc25a48	9430021M05Rik	Ccnb2
AA467197	Gm26953	Eno2
Gm38563	Xlr3a	Neil3
Gm29100	D430041D05Rik	Sox11
Gm41611	Gm36855	Cenpa
Myc	Chgb	Rad51
Masp1	Akirin1	Fam171b
Prkg2	Gm8439	Rrm2
Gm7241	Maneal	C2cd4c
Adamts14	Mapk4	Bub1
Polr1a	Cdh9	Car12
Dpys	Mt3	Syt16
Unc13c	Cdh22	Shcbp1
Sgcd	Lin28b	Plau
Gldc	Gm45104	Caln1
Disp1	1700028D13Rik	Fscn3
Acsbg1	1700030O20Rik	Bmp8a
Ier5l	Gm32151	Arc
D5Ertd615e	Vwa2	Cdc7
C430042M11Rik	Hrg	Wasf1
Tcf7l1	Gm45346	H1f10
Gpr84	Gm33979	C1ql4
Gli3	Ppp1r17	Gm45774
Arhgap42	Lrp11	Gm47120
Haus7	Gfi1	Cenpw
Trps1	Ppfia3	Nol4
Insyn1	Ano9	Gm8483
Gm19589	Serpinb5	Spc24
Ebf3	Nr0b2	Fbn2
Eya1	Gm12866	Esco2
Igfbp3	Tmem132b	Ska3
Tnfrsf23	Tmem54	Ndst3
Gm49980	Gm45623	H4c11
Dnm1	Gm47790	Cdh2
Gm9844	Btbd17	Chek1
Gm17106	Nkain3	Rmi2
Gm20125	Rgs7	D430020J02Rik
Pvt1	Gm36607	Aldh18a1
Foxd2	Clstn3	Ccl8
Sec24d	Htr3a	Gm40323
Il1rl1	Iho1	Dgki
Gm32460	Gm9748	Gm49171
Aoah	Cplx2	Gas2l3
Gm13377	Gm3696	Skp2
Tnfrsf12a	Gm12905	Ccdc18
Nid2	Fgf14	Gm1947
Pcdh7	Ndufs5	Ror2
Fhod3	Kcnj1	Nxpe5
Ssc5d	Gm4107	Pgf
Adamts3	Gm2367	Cit
Lamb1	Map7d2	Nptxr
Grb10	Gm32255	Gm27190
Ms4a4a	Rab3b	Trim59
Mcub	Shank1	Hhat
Abcb1b	Fsd1	Cdc45
P3h1	Gm15283	Oip5
Hpgds	Gm15631	Traip
Vdr	Lgi1	C3ar1
Itga5	Fam169a	Col12a1
B230377A18Rik	Nrxn1	Lockd
Camk2b	Spaca7	Cd276
Gm42567	4930405N21Rik	Mid1-ps1
Vwa1	Olfr857	H3c3
Galnt10	Adcy1	Igfbp5
Cryba4	Prox1	Sapcd2
AY358078	Tmem179	Nhs
Diaph3	Gm16548	Dbf4
Aif1	Nptx2	Aunip
Maged1	Grm4	H3c8
Rgma	Zyg11a	Kcnf1
Morrbid	Gm3173	Brip1
Fetub	Astn1	Glyatl3
Gm5544	Gm33474	Gm17399
Gm14665	Fut2	Ttk
Bid	Gm32341	Rtn4r
Sulf1	Gm48510	Kcnj4
Col27a1	Gm34284	Foxd1
Csf1	Zscan10	Serpina3h
Gm9797	Scg3	Col18a1
Gm13710	2410003I16Rik	Ncapg2
Lrrc59	Gm3667	Slit1
Rcn3	Gm43756	Gm12609
Fndc1	Gm12875	Septin5
Gm48860	Gm45056	Tcf19
Twist2	Gm3453	Chaf1b
Igf2r	Sox21	Gm15697
Mme	Kcnip2	Ankrd34a
Tmem26	Cstdc5	Kbtbd6
Cacng7	Ankrd34b	Gen1
Akr1b8	Dock3	Gm9742
Avil	Syt9	Tafa5
Gm5086	4930555G07Rik	Gm37233
Fam114a1	Acsl6	Gtsf2
Gm2164	Gm11379	Mis18bp1
Crybb1	Ybx2	Nusap1
Lpar1	Gm39329	2010110K18Rik
Gorab	Rims1	Cenps
Foxc1	Ttbk1	Chtf18
Plod1	Mafa	Ncs1
Pop1	Dnajc6	E2f7
Runx2	Slc29a4	Mcm2
Sardh	Vat1l	H4c12
Sema7a	Gm45587	Tyms
Gm9276	Gm47156	Plppr3
Dync2h1	Atp8a2	Gabrb3
Gm37835	Nkx6-1	4930447M23Rik
Efemp2	Kcnip1	Mnd1
Rab3il1	Cfc1	Knstrn
Ext1	Ccer2	H3c6
Gpc4	Dok7	Eno1
Styk1	Trnp1	Gm49333
H4f16	Rpl10a-ps2	Pgk1
Gm28901	1500009C09Rik	Plk4
Htr1b	Gm13849	Gng13
Shf	Gm30085	Snhg4
Gm11775	C2cd4b	Bard1
Gm8574	Ppp2r2c	Fgd1
Gm47545	1520401A03Rik	Ank
Rn18s-rs5	Tenm2	Ddias
Egfr	Lingo3	Enpp1
Slc39a14	Gpr37l1	Ckap4
Rcn1	Prss32	H3c11
Baalc	Sez6l2	Msr1
Loxl1	Mmp12	Mms22l
Gm50399	Gm38416	C1qb
Pwwp3b	Fxyd2	Cenpk
Zbed5	Resp18	Slc2a1
Prr5	Gm14459	Fhl2
Tmem263	Gm32939	Shisa4
Mrgprf	Padi3	Ankle1
Mir100hg	Gm3411	Col5a2
Cald1	Chrng	Tubb6
Gm14016	Nefm	Ankrd35
Ak1	Gm36325	Syce2
Gm13368	Rhcg	Marcksl1
9330117O12Rik	Cck	Rad54l
Prag1	Cldn14	Htr1d
Gpr85	BB218582	Eef1akmt3
Enpp3	Cpne6	Bsn
Ripk3	Defb48	Kif23
Ugdh	Gm38122	Tafa2
Gm14603	Rragc	B4galt6
Dhrs9	Gm5922	Lhx1os
Fibcd1	Myh7b	Mybl2
Mrpl35	Shisa6	Morc4
Lmna	Ptprt	F13a1
Mtmr11	Snph	Gm26665
Fam20a	2310005E17Rik	Asf1b
Aqp10-ps	Cabp1	Clip3
Emilin2	Gm20756	Smc2
Ip6k3	Gm10685	Fap
Kdelr2	Ccn3	Depdc1b
Snai1	Gm14061	Runx3
Tmsb10	Chrnb2	Fam131b
Pfn2	Gpr156	Gins1
Angptl4	Lct	Spp1
Dipk1b	Wnk2	Pola1
Kcnma1	Gm21984	4930558J18Rik
Septin9	Smpd3	Atp8b3
Crtap	Fam177b	Elovl4
Fgfr1	Plk5	Gm2424
1700011L22Rik	Sectm1b	Pycr1
Gm35551	Gm3252	Mcm5
Gm6556	Pou6f2	Fanci
Gm10941	Ajap1	Tedc1
Pakap	Rimbp3	Lhfpl2
C1qtnf1	Amer2	Arhgap11a
Anks1b	Zcchc12	Rab26
Ttll12	Cacna2d2	H4c1
A130077B15Rik	Gm36529	Ddit4
Wnt7b	Gm49486	Nyap1
Kcnj10	BC021767	Rfc3
3300005D01Rik	Umod	Hmga1b
Gm13483	1600029O15Rik	Ak4
Dpy19l1	Gm11529	Elfn2
Syne3	Mkrn2os	Zgrf1
Efna4	Gm3787	Ogdhl
Trim30d	Bex1	Slc30a3
Tpm2	Insm2	4930579G24Rik
Clip2	Hcn3	Slc16a3
Olfml3	Lmx1a	Fbxo48
Pmepa1os	Creg2	Gm13780
Nans	Nr5a1	Hjurp
Zfp385a	Pclo	Cdkn3
Adamts2	Zfp618	Cdh24
1700022I11Rik	Gm12877	C1qa
Gm5566	Gm35025	Cpxm1
C230034O21Rik	Gm47196	Pgk1-rs7
A230087F16Rik	Eci3	Msx3
Sync	Gm6594	Gm42430
Gm50295	B4galnt4	Mybl1
Clcn5	Fa2h	Gm47163
Klhdc8a	Muc2	Gm17052
Ptgs2os	Slc6a17	9530059O14Rik
Evc	Grm3	Atad2
Ebf1	C2cd4a	Glis1
Nfil3	Prss45	Gm2445
Gm16835	Scn1a	Gpr173
Steap2	Gm50364	Ncapd2
Ubtd1	Stmn4	Mtfr2
Insl6	Zdhhc19	Mt2
Pter	Igf2os	Adm2
Atp8b2	Mtag2	Fmn1
Gm15738	Gm34225	Dnph1
Uggt2	Cited4	Cgref1
Inhbb	Gm4817	Incenp
Otx1	Pla2g3	Gm17092
Vmp1	Gm17743	Ccne1
Lamc1	Rims3	Tbc1d31
Plekhf1	B230220B15Rik	Mthfd2
Dap	Cap1	Prokr2
Galk1	Gm7483	Btbd11
Wnt9a	Tox	Gm49774
Srxn1	Dbpht2	C1qc
Gm14122	Hoxc5	Rfc5
Gm42884	Sycp2l	Praf2
Pcyt1b	Rab3c	H2ac10
Adgre1	Tmem238l	Zbtb7c
P3h4	4930428N03Rik	Gm5364
1700017B05Rik	Xkr4	Gm5487
Spata21	Cxxc4	Shox2
Ank1	Gm5223	Gm6682
Adam22	Doc2a	Tube1
BC022960	Lmo1	Mmp23
Dcn	Tmem178b	Rnf152
Exoc3l2	Phf21b	Phgdh
Mthfd2l	Rtbdn	Col15a1
Aspg	Egr4	Cenpn
Gm12240	Gpa33	Diras1
Gm48488	B020031H02Rik	Gm13464
Gm37695	Krt88	Gm6999
9630013D21Rik	Sfrp5	Gm14508
Malsu1	Gm29856	Btnl9
Ccr5	Gm13629	Gm7988
Hgf	Trpc4	Vmn1r32
Zfp354c	Gm12241	Efcab15
Zbp1	Tmem171	Gm41409
B230303A05Rik	Grin1	Cilp
Lrig1	Gm49550	Eldr
Gm5637	Cdhr1	Zdhhc15
Scpep1	Gm41341	Tdg-ps
Fat4	Gm4566	Gm2383
Copz2	Gm13420	Cdkn2c
Itga11	Cntn6	Foxs1
Ggn	Syt14	Enox1
Hspg2	Gm4870	Samd14
Sulf2	Map3k15	Loxl3
Gm2115	Slc8a2	Vwce
Pcdh18	Gm44593	Ptchd4
Calu	B930092H01Rik	2700099C18Rik
Chrd	Spata32	Gm13310
Ttf2	Zic5	Gm47108
Abtb2	Adarb2	Syn1
Tlr13	Lhfpl5	Fkbp5
Gja1	Gck	Wdhd1
6530401F13Rik	Ntsr2	Mif
S100a6	Slc12a8	Dut
Gm11747	Fam163b	Map1a
Mlkl	Rrh	Ocstamp
Gatm	Ceacam10	Unc5b
Lix1l	P2rx3	Pgam1-ps2
Gm14746	Gm32766	Ndc1
Gm1141	Hcn1	4933431E20Rik
Papss1	Phactr3	Mad2l1
Gfpt2	Ccdc177	Asic4
Ntpcr	Unc79	Plxna3
6030407O03Rik	Serpini1	Gm9118
Evc2	Gm38534	H3c2
Ikbip	Gm14342	Gm2546
Socs1	4732490B19Rik	Fancd2
Clhc1	Gm7538	Raly
R3hcc1	Inpp5j	Pttg1
Frk	Myh3	Rad18
Sesn3	2900079G21Rik	Tonsl
Kcnn4	Ttc22	Rfc4
Ssr2	Gm30363	Apoh
Rpsa-ps2	Gm45875	Rad51c
Igfbp4	Gm20687	Arhgef39
Ppard	Ptprn2	Tuba1c
Osr1	Tmem117	Fcgr1
Wnt5a	Far2	E2f1
Gm47175	Rpp25	Ncaph
Limk1	Brinp2	Pask
Cd63	Gls2	Cdca7
Entpd7	Apba2	Auts2
Gm15246	Becn2	Atg9b
Prr14l	Vil1	Srm
Gm5768	A230052G05Rik	Pfn4
Lrrc25	Mcpt1	Kif18a
Gm7730	Gm15637	Blm
F2rl3	Shd	Lig1
Qpct	Scin	Tpi-rs10
Cul7	Gm47918	Fen1
Adra1d	Gm3294	Ammecr1
Fndc3b	Lvrn	Stpg4
Clec5a	Plek2	1700001L05Rik
Spata5	Meltf	Gm14276
Rhod	Unc13a	Ppp1r14b
Phex	Prom2	Gm7332
Pus7	Zdhhc22	Mast4
Chpf2	Smim10l2a	Atad5
Cx3cr1	Gm50375	Gm16754
Adamts5	Mir9-3hg	Dnmt1
B3gnt9	Bhlha9	Gm15544
Clec4a1	Gm38335	Islr
Brd3os	Hes5	Robo1
Bean1	Gm3510	Gm4991
Pla2g7	Olfr544	Dbn1
Zfp521	Tpsg1	Rcc1
Rap2b	Olfr543	Ube2t
Ybx3	Wee2	Cks2
Slc25a24	Kif1a	Gm4654
Gm20005	Kcnh7	E330013P04Rik
Kctd11	Slc5a5	Hecw1
Lman1l	Fgf12	Pla2g4c
Smo	Gm41545	Nkain1
Cdr2l	Shisa7	Faxc
Inf2	Kctd16	Pcdh15
Mapk6	5930438M14Rik	Rnft2
P4ha1	Gm13203	Gm10184
Zfp9	Fbp1	Gm2453
Gm5521	Jhy	Cited1
Gm4544	Kcnv1	Gm16208
Rbpms2	1700113H08Rik	H1f0
Maged2	Lrit3	BC055324
Cyp51	Espn	B4galt2
Rad51b	Clca3a1	Gpsm2
Alg6	Efs	Tpi1
Maf	Klhl41	Lmnb1
Gm16596	C430002N11Rik	Gnat2
A830052D11Rik	4931415C17Rik	Speg
Map3k14	Sptbn4	Gm9577
Gm28659	Sarm1	Pla1a
Epb41l3	Gng4	Pkm
Gm49933	Platr27	1110038B12Rik
Gm6787	Pip5kl1	Gm36189
Arhgap24	Gm14429	Gm10110
Gm12989	Lonrf2	Gm9619
Depdc7	Gm34728	Gm7378
Gm10651	Mfsd2a	Mcm3
Rnd3	Gm28578	Tmem95
Sh3bp2	Tmem74b	Ms4a6d
Nxn	Gm13003	Hacd2
Morf4l2	Abcc8	Psors1c2
Pthlh	Gm48622	Pdxp
Il12rb1	Catsperd	Cenpu
Fkbp14	B3galt5	Kif5c
Gprin3	Mixl1	Atp1a3
Npm3-ps1	Gm43913	Brca2
Gabre	Gm26642	Kctd17
Car13	Gm4691	Nsd2
Fzd2	Rimkla	Dsn1
Usp9x	ccdc198	Pgam1
Fam180a	Igsf9b	Casp3
Eif5a	Kcnab3	Gm11457
Pdzrn3	Zp1	Gm1673
Sparc	Khdrbs3	Nme4
Pdap1	Rasd2	Gm13563
Fosl2	Gm6951	Prim1
Plekha4	Olfm2	Kif15
Ostc	Armh2	Snapc1l
Qrfp	Fgf13	Pals2
Metrn	Kcnh3	Ddx11
Tesk2	Sel1l3	Slc25a13
Igsf3	Homer2	Itgbl1
Apol6	Tph1	Pkmyt1
Piwil2	Gm28376	E230014E18Rik
Adcy3	Fbxo2	Slc7a11
Fip1l1	Kif5a	A630089N07Rik
Gm19710	Gm44717	Mtbp
Vcam1	Cdk5r1	Foxred2
Nsg1	H2bc22	Dio3
Top1mt	Cntn2	Kcnab2
Wscd2	Krt17	Mcm7
Tmem120a	Brinp1	Dmrta2os
Larp7	Tgm5	Phf19
Slc6a8	Gm45330	Mkx
Gm42517	Tmem150c	Ppa1
Ap1s1	Gm30725	Rnf165
Ahdc1	Aplp1	Gm37202
P4hb	Gm7967	Mthfd1l
Josd1	Ccdc92b	Gprin1
Optc	Gm11454	Gm6088
Srgap3	Gm40557	Gm4737
Rnf213	H1f6	Trib3
Tars	Rasl10b	Add2
Arhgap22	Syp	Ccdc167
Dock7	Otoa	Dhfr
Kdm7a	Kcnip3	Mcm4
Il13ra1	Ovol3	Actn3
Siah2	Fbxo43	Gpr161
Brip1os	Gm13206	Fzd9
Arpc1b	Gm43353	Gm17794
Gm4961	Gad1	Ptprs
Lgmn	Mctp2	Gm2379
Lrig3	Gm13404	Spred3
Npl	Runx1t1	H1f3
Nfatc4	Nrip3	Dlgap2
Gm13744	Zfp941	Gapdh
Gm6382	Spsb4	Tubb5
Gm8387	F2	Gm12811
Pdgfrb	Hrk	G630016G05Rik
Gm50367	Gm21960	Bri3bp
Pfkfb1	Slc35f2	Gm11839
Hspb8	Pou4f1	Arhgap19
Fam167b	Gm43279	Cad
Gm17031	Tmem181c-ps	Chac1
Orc1	Mdga2	Hoxb7
Vim	Gm42849	Nasp
Ccr1	Stc2	Jpt2
Fmnl3	Prok1	Gm4117
Slc22a21	Tmem45b	Cenpl
Snta1	Ebf2	Tecta
F3	Tdrkh	Rbfox1
Sec23a	Scn5a	Apol8
Sec31a	Dpysl5	Efna5
Apex2	Gm12841	Pmf1
Kcnab1	Gm29455	Nek2
Gm11349	Gm30094	Necab3
Gm7467	Stmn1	Ccdc34
Triobp	Prr36	Dcakd
Pus7l	Lin7b	Gm19807
Arfgap1	Gm10129	Mafb
Asap1	Ccl24	9030612E09Rik
Lama4	Gm16001	Kcnq3
1810062G17Rik	Gm1123	Lrp1b
Rnf19b	Jph1	Ina
Gtf3c2	Fras1	Fbxo5
Tesmin	Ugt8a	2210406O10Rik
Slc30a4	1700003M07Rik	Cavin4
9630014M24Rik	Slitrk1	Fam20c
7SK	1700019D03Rik	Gm12522
Msx1	Ric3	4933404O12Rik
Dok1	2210039B01Rik	Sobp
Rbbp7	4930455H04Rik	Impa2
Scn2a	Nr2e3	Xrcc2
Larp6	Fbll1	Prdx4
Exo5	Sstr3	Cchcr1
Gm15659	Dpp6	Hectd2
Dpysl3	Gm53029	Smarca1
Trim47	Clgn	Rrm1
Ssr3	Tbr1	Esrrb
9330159M07Rik	Syt7	Gm27219
Kansl2-ps	Uchl1os	Gm15016
Elk1	Kcnk1	Adamts18
Tead2	Pbx4	Lemd1
0610038B21Rik	Gm43698	Slbp
Tcof1	Fer1l6	Mad1l1
Col28a1	Mapk13	Six4
Sh3gl1	Hes6	Bora
Pik3r2	Aspdh	Vsig4
Layn	Bmp7	Rhobtb3
Gm26510	Frmd3	Gm41664
Rrbp1	Mir210	Gstm5
Tmed1	Peg3	Spc25
Itgav	Gm35853	Mex3b
Srsf9	Comp	Uck2
Agl	Gm44684	1810055G02Rik
Pdk3	Platr14	Prim2
3110067C02Rik	Gm43414	Dctpp1
Itgb5	Acnat1	Psmc3ip
Tbc1d8b	Large2	Pole2
Gm49484	Sypl2	Sh2b2
Gm7665	Gm18733	Gm5391
Sfmbt2	Platr10	Bend4
Phtf1os	Gm20421	Syt6
Pdia5	Drd4	Rps15a-ps2
Hsd17b7	Cend1	B3galnt1
Rhoc	Rbbp8nl	Umps
Lhx6	Ces5a	Tmem255a
Uprt	Cpa6	Msh6
Numbl	Bcl2l14	Gm8396
1110006O24Rik	Cabp5	Gm50322
Cdv3-ps	Gm49312	Hebp2
Memo1	Tcam1	Spag4
Zfp275	1700124L16Rik	Ak2
Apobec1	4932702P03Rik	Cdca7l
Bcdin3d	Frrs1l	Shc2
Wls	Gm2895	Nxpe4
Lncppara	1700027A15Rik	2610035D17Rik
Peg12	Oacyl	Hat1
Car5b	Clec18a	Gdf11
Dab2	Gm42851	Gm807
B230354K17Rik	Gm6410	Rab39b
Ppp1ccb	Slc38a3	BC030343
Ttyh2	Gm47076	Rbm3-ps
Pth1r	Ghrh	Gm7004
Adamts6	Gm47079	Shmt2
Slc37a3	Abcg4	Slc29a2
Fnip2	Bglap	Chek2
Unc5c	Lrrc24	Gm1866
Snhg18	Ptprz1	Ezh2
Nfkbie	Syne4	Lsm2
Dlgap1	Prph	Gm9364
Ywhag	Fbxo44	Cep85
Zfx	Igfals	Arhgef19
Gm5425	Usp51	Kif22
9330188P03Rik	Prss33	Mroh2a
Glipr2	Gm12299	Zranb3
Tsku	Gm46519	Noct
Mtrfr	Gm32635	Crmp1
Rad23b	Npy1r	Cacnb3
Nckap5l	Gm28635	Fcgr2b
Atic	Mpped2	Nup205
Gm3219	A530083I20Rik	Pold2
Gm48050	Arhgap33	Ska2l-ps
Rab11fip5	Erich6b	Zc3hav1l
Mterf2	Syt17	Nmbr
Noc4l	Fads6	Gm47513
Brdt	Grik4	Dclk2
Slc35b4	Pld5	Nmral1
Prrx1	Cldn11	Syngr3
Rps19bp1	Rundc3b	Ccn6
Klhl22	Tlcd3b	Rplp0
Slx4	1700040D17Rik	Efcab11
Rell1	B630019K06Rik	Spink10
9130401M01Rik	Krt87	Alg13
Psmd14	Gm50039	Vps37d
Gm12655	Olfr558	Gm6477
Gm7935	Cd55b	Gm5854
Rnf24	Ccna1	Hmgn3
Lsm8	Grid1	Muc13
Rab34	Slc18a1	Myo5a
Naa50	Gm28535	Gm15385
Rhoq	Pcdh9	Gm25432
Psma5-ps	Gm45447	Ccdc136
Sh3kbp1	Cadm4	H2ax
Rint1	Gm7457	Topbp1
Gm5500	Caskin1	Tbl2
Septin11	Slc38a11	Gm8730
Phlda3	Gm36037	Gm7390
Mrpl13	Gm30093	Slc4a7
Ost4	Hoxb5os	Scamp5
Lrp12	H3c7	Slc7a3
Slc29a1	Necab2	Pabpc4
5930403N24Rik	Krt4	Gm8276
Psph	Stk32a	Gm6903
Dkc1	Cabp2	Suv39h2
Cstb	Gm20757	Gm7729
Mgst2	Gm17366	Aaas
Shc1	Ankrd53	Gm12922
Gm10320	Gm41030	Rnf151
Rfc1	A430072P03Rik	Gm8869
Nav1	Chst9	Smc4
Adam21	Sptbn2	Kcnj14
Ahcyl1	Zswim5	Gm7727
Zc3h12b	Cntd1	Lhx1
Ust	Gm41031	Rnf223
Clec4a2	Gm20751	Ttll5
Slc38a6	Insc	Ppp1r13l
Gm12168	Chrna3	Ccne2
Gm44126	Gm31374	Gm9354
Cnn3	Fam131c	Selenom
Adam23	Gm30173	Gstcd
Gm18103	Gpr151	Gm13435
Gm8115	Gm28187	Gm41555
Gm38317	Hsbp1l1	Tubb2b
Nek6	Gm20546	Jsrp1
Drosha	Izumo1	Ctnnbip1
Ifi207	Panx2	Gm34821
Magee1	B3gat2	Cep112
Slc9a5	Pla2g2c	Gm4535
Slc20a1	Epcam	Pabpc1
Gm15387	Ankrd37	2900060N12Rik
Arsb	Rtn2	Gm14827
Cep170	Eppk1	Gm3739
Cda	Il23a	Tubg1
Rab13	Caly	Anapc15-ps
Gm6261	Dok5	Kcnj9
Poglut2	Cdh3	Artn
Ank2	Cracd	Kpna2
Gm30794	Gm14015	Nhp2
Fhl4	Mapk10	Rbmx2-ps
Gspt1	Fam83f	Fam171a2
Wipi1	Reep2	Ampd2
Cotl1	Gcat	Cdca4
Gm12928	BC028777	1500011B03Rik
Gm4740	Rbfox3	Cdk5rap2
Dock11	Angptl6	Gm44790
Mageb16	Slc43a1	Bnip3
Abcc1	Foxn4	Msantd3
Rapgefl1	Rtn1	Fam162a
Elf4	Myo1h	Actl6b
Gm43096	Esrp1	Snhg1
Washc5	Mroh6	Gm10131
Arhgef10l	Bdh1	Gm9278
Tmem39a	Hs3st6	Dlk2
Plekhh2	Mslnl	Gm12439
Ptrh1	Ovol1	Gm5841
Rbpj	Macrod2	Sv2a
S100a10	Zfp114	Rpl3
Ftsj3	Gm50410	Slc7a1
Rasa4	Ccdc201	Smarcc1
Gm8741	Ica1l	H4c4
Gm26826	Rps23rg1	Naa25
Gm9836	Derl3	Drp2
Bin1	Lhfpl4	Hdac6
Msto1	Spocd1	Pcna-ps2
Ada	F730016J06Rik	Pfkl
Tceal9	Tigd3	Lin9
Tmed2b	Cux2	Spats2
Pdlim7	Lrrc4b	Haus6
Cct5	1700067K01Rik	Mest
Mlec	Septin3	Serp2
Dvl2	Plppr5	Cacna1a
Plec	Rdh16f1	Tfdp1
1500002C15Rik	Gm36584	Siah1b
Cibar1	Nrcam	3010001F23Rik
Cplane1	Kcnq4	Cxxc5
Bace1	Tmem30b	Naaladl1
Sema5a	Mrap2	Gsdme
Gm5809	Ppt1	Ankrd13b
Gm8177	Ttc39aos1	Htt
Tbc1d24	Gm10252	Sox12
Svbp	Misp	4930430E12Rik
Trem2	4930412C18Rik	Mei4
Zfa-ps	Fxyd6	Ranbp1
Plp2	Rps6kl1	Gm14681
Soat2	Lypd3	Rangap1
Phyhip	Gm12993	Gm6510
Igsf10	Epha8	Smyd2
Eif3d	Pkib	Hmga1
Vrk2	A3galt2	Gemin6
Gm19391	Trpc5	Zfp239
Tulp4	H2bu1-ps	Timm8a1
Gm24474	Mapk8ip1	Pold1
Erc1	1600014C23Rik	1110065P20Rik
Gm12397	Gm6992	Usp1
Gm5422	Gm19990	Dact2
Gm2223	Adgrv1	Zfp518b
Tent5a	Lrch2	E2f3
Dhx34	Grin2c	Aif1l
Emp3	Nanos3	Cnih2
Mdn1	Irf6	Gm4739
Ttc26	Gm10109	Gm5441
Gna12	Pxt1	Nup155
Map2k6	Padi1	Npm1
Gm42997	Tub	Gm12184
Specc1	Chd5	Apon
Fzd1	9330159F19Rik	Jakmip3
Axl	Dennd11	Ube2cbp
Gm9987	Serpinb6c	Zmynd19
Nfxl1	Bcl7a	Adgrb2
Gm12020	Gm41231	Mfsd10
C130013H08Rik	F12	Pus1
Pgm1	Prelid2	Alyref
Dse	Sptb	Pcna
Fbxl2	Gm26756	Dlgap3
Surf4	Nudt10	Tipin
Rab31	Gm19705	Gm9531
Zfas1	4930483J18Rik	Rundc3a
Mdh2	Haus8	Dck
4930527E20Rik	Odf4	Gm5611
Stt3a	Gm28496	Tvp23a
Chrna1os	Disp2	Mcm8
Gm37359	Frmd5	Zfp41
Mgmt	Sult2b1	Pbdc1
Nfkb2	E2f2	Fbxl16
Sting1	Il17f	Gm7436
Piga	Gpr19	Cdin1
Cx3cl1	Gm26839	Zbed4
Sf3b4	C230038L03Rik	Anks6
Snx8	Oaz3	Cpt1c
Zfp442	Mark1	Eif5al3-ps
Ubap2l	Megf11	Gm10355
Pde7a	Tnr	A130010J15Rik
Tceal8	Pomc	Meis2
Pgm2	Rell2	Ydjc
Tspan11	Slc38a1	Rgs5
Rest	Gpld1	Tgif1
Gm16373	Ankrd24	Eri2
Cops6	Wnk3	Cntnap2
Pds5b	4933406J09Rik	Obsl1
L3hypdh	Rps6ka6	Rpa2
Rnf150	Susd1	Mcph1
Trrap	Flywch2	Ero1a
P3h3	Rasd1	Gpi1
Scn1b	Rgs9bp	Fancm
Copg1	4933424G06Rik	Tmem132a
Gm48099	Notumos	Palb2
Grn	Cntnap5b	Gm5184
Tnfrsf25	B230334C09Rik	Polh
Bmp2k	AV099323	Rbmx2
Rpl39-ps	Gm45453	Nop56
Tmed3	C78859	Duox1
Hdgf	Cby3	Pcbp4
Nxt1	Sbk1	Celf4
Marcks	Nectin1	1700001P01Rik
Metap1d	Grip1	Ldha
2310009B15Rik	Skap1	Bag2
Flna	Adtrp	Cntrob
Eqtn	Percc1	Lyar
Mogs	Gm9139	Enc1
Alg10b	Arntl2	Cacna2d1
Lig3	Gm49960	Fam189b
Zfp808	Mif-ps1	Cenpq
Gemin5	Dna2	Gpr62
Igf1	D930030I03Rik	Eif4a-ps4
Psmb4	Mpzl1	Rhbdl2
Myof	Col6a5	Taf6l
Lap3	Pcgf6	Rpl12
Denr	Macrod1	Cbx2
Phpt1	3830403N18Rik	Gm10827
Gm16425	Gm26796	Kif24
Plod3	Cyb5r2	Fcrlb
Gm8345	Ssc4d	Cep57l1
Cdv3	Eml5	Impdh2-ps
Dlg5	Cdh4	Pxylp1
Slc35b2	Cd164l2	Zfp948
Pfkm	Bmerb1	Shcbp1l
Trmt112	Pcnx2	Cct3-ps1
Gm9063	Gm5200	Acvr1
Itpa	Gm17435	Cct6a
4930520O04Rik	Tbx1	Nup37
Gm9922	Lsamp	Nop58
Eif2s3x	Unc5cl	Celsr3
Apoe	Zfyve28	Ahcy
Esd	Carmil2	Gm7459
Slc35e4	Cdc14b	Gabbr2
Gaa	Rnf208	Gm45234
Slc2a10	Rap1gap	Ggt7
Zmym4	Zbed3	Thoc6
Kat2a	Rab11fip4	Cand2
Pebp4	Ccdc154	Dnttip1
Ankrd17	Kcnk10	Myo19
Gm49138	Gm28052	Chst10
Hmox1	Nkx6-2	Nudcd2
5031425F14Rik	Timm50	Slc24a2
Nol11	Prss41	Asns
Fcgr3	Sez6l	Gm10282
3110082I17Rik	Tshz2	Hnrnpab
Mdfi	Neb	Gm35082
Gm8737	Zdhhc14	Map3k12
Prtn3	Snca	Gm18867
Palm	Etnk2	Frrs1
Emp1	Fbxo15	Aire
Eif3l	Kcnn2	Fancb
Agbl3	Sgsm1	Grwd1
Ddr2	Dlec1	Pdk1
Stx2	1700026N04Rik	Ipo9
Gm7108	Themis3	Tert
Zfp947	Jakmip1	Gm53023
Alkbh8	Gpr88	Gm6423
Tmem119	Prima1	F630040K05Rik
Mov10	A330076H08Rik	Rnf157
Bmp1	Marchf9	Ppil1
Mettl5os	Klc3	Smc5
Ninj2	Mboat2	Rbfox2
Fancf	Tjp3	Tuba1b
Exosc8	Mip	Ncor2
Cdsn	Gm9003	Elp6
Gm10275	Hook1	Ptprn
Ly75	Gm49383	Ran
Hdlbp	Apoo	Hpdl
Cspg4	Cyp27b1	D330050I16Rik
Timm17b	Fstl4	Tdg-ps2
Nhsl1	Ccdc14	Jpt1
Gm12040	Col9a3	Nup85
Selenoi	Tmprss4	Yars
Parp8	Jazf1	Hspd1-ps3
Eif6	Gm10653	Gar1
Hspa5	Cdh13	Nop2
Gm44911	Gm44761	Slc19a1
Cdc42ep5	Zdhhc2	Gm15892
Fcer1g	Katnal2	Xrcc6
Zfp449	Lag3	Gm43143
Acads	Pacsin1	Slc16a4
Pdcd11	Dsg2	Noa1
Lpcat4	Zfp660	2410006H16Rik
Cacybp	Bicdl1	Rtel1
Gm37486	Ccdc38	Cdc25a
Cmtm7	A930017K11Rik	Ppan
Nup210l	Naf1	Tnfaip8l1
Trip6	Rem2	Sass6
Lrp1	C2cd4d	Ska2
Aimp1	Tesc	G2e3
4833422C13Rik	Nat8f2	Pycrl
Gm39307	Rec8	Kpnb1
Gm20560	Pate2	Cep192
Man1c1	Grik5	Tnfrsf11a
Zfat	Adcy10	Hmgb2
Aacs	Neurl1b	Gm8806
Nup50	Nat8l	Lin54
Rbm19	Mad2l2	Mtf2
Ddx31	Calcb	Ola1
G6pd2	Nrxn2	Dynlt1-ps1
Tmem214	Abat	Csrnp2
Gm16407	Wdr76	Gm47283
Fkbp7	1700008O03Rik	Rfc2
Tex10	Gm32647	Padi4
Senp1	Gm4840	9430015G10Rik
Gm5066	Stk32c	Anp32b
Fam13c	Dynlt1f	Pidd1
Gm8099	Ryr2	Aars
Arhgef40	9030622O22Rik	Slc41a2
Ism2	Frat2	B4galt5
Bop1	Zfp786	Taf1d
Tln2	Samd1	Nup188
Nradd	4930447K03Rik	C1qbp
Gm43110	Magi2	Fgf22
Pign	Mlxipl	4933406I18Rik
P2ry6	Nppb	Apex1
Ppic	5730522E02Rik	Rpl27
Gm29718	Ltk	Gtf2ird1
Tubgcp6	Mfsd13a	Vgf
A930004D18Rik	Gm37986	Snhg12
Tmem9	Cep72	Ckap5
Tmprss6	Kbtbd8	Gm5577
Atf1-ps	Gm26542	Rpl15-ps6
Ptgfrn	Gpr137c	Bhlhb9
Psmc2	Ptpru	Rcc2
Gbe1	Clcn2	Aoc3
B230217C12Rik	Pogk	Anp32b-ps1
Pprc1	Rap1gap2	Mt1
Fau	Abhd15	Gins3
Lpcat2	Brsk1	Ntmt1
Pofut2	Trp53cor1	Gm9892
Cox18	Ckmt1	Ctc1
Mras	Gm44737	Rpsa
Gm10039	Rab33a	Mybbp1a
Pom121	2810408A11Rik	Gm49249
D030025P21Rik	Ccdc112	Gm26559
Gm7588	Wnt16	Podxl2
Lss	Exosc2	Leo1
Gm6140	Fam83b	Irak1bp1
Prkcsh	Gm9419	Cdc25b
Psma5	Sh3gl2	Sqle
Gm4784	Ogfrl1	Kmt5a
Gm4366	Cbfa2t2	Gm9833
Gm7049	Tssk5	Ncaph2
Ddost	Ddx43	A230103J11Rik
Phf13	Jag2	Set
Abl2	Cdk3	Plekhg3
Uso1	Tmprss7	Nudcd1
A930001C03Rik	Gm15393	Ephb6
Uqcc2	Klhl32	Mast2
Ints1	Rph3al	H1f4
Gm11708	Icam5	Eprs
Camk1d	Otof	Gm13487
Blvrb	Elapor2	Cct3
Rpl6	Bicd1	Gm9790
Dzip1	Zbtb8b	5430416N02Rik
Erp29	Tsga10ip	Gm14150
Plpp2	Gm52981	Zfand4
Tfe3	Clcnkb	Txnrd1
Gm48653	Pus3	Ndrg4
Rsl1d1	Gm13160	Tnfsf9
Gas5	Syngr1	Mutyh
5031439G07Rik	Pnmal2	Hmgb3
Copb2	Nacad	Pola2
Gm49768	Gm10286	Gm11451
Sec61a1	Itgad	Sac3d1
Prrc1	Rtn4rl2	Cep250
Gm14373	Efnb3	Eif4ebp1
Tmem97	C2cd6	Ccdc88a
Ddx51	Ypel1	Gm43439
Cdk8	Wfdc17	Cbx5
Kansl2	Abcb4	Gpt2
Chpf	Zfp473	Helq
Asph	Chrna2	Gm7327
D130009I18Rik	Gm26692	Cd3eap
Sec22b	Ralgps1	Ankrd28
Rrp15	Tssk6	Gnl3
Heatr5a	Krt18	Gm12565
Sart3	Tmem163	Cplane2
Tmem86a	1700086P04Rik	Tanc2
Eif3b	5033430I15Rik	4931428F04Rik
Tcirg1	Gm32786	Sap30
Afap1	Psd	Gm11814
Helb	Syt3	Rpsa-ps10
Rpl6l	Ap3s1-ps1	Gm7733
Pkdcc	Gm20449	Gm7411
Gm13042	Pou3f1	Gars
Lars2	Slco5a1	Pms2
Golt1b	L1cam	Gm43655
Notch2	Gm49785	Gpr162
Ergic1	Aldh1b1	Trio
Prkca	Ccdc116	Bex3
Smyd5	Tmem28	Gm29666
Gm11434	Inha	Mex3d
Smtn	Tro	Phf6
Gm15770	Gm50481	Eef1d
Cdk6	Macroh2a2	Cep152
Znhit6	Adap1	Zfp428
Ccdc3	Lrrn2	Osbpl3
Gas7	Smyd1	Igsf8
Mrpl45	Sdsl	Gmnn
Anapc7	Nmnat3	Gm28883
Ube3c	Myb	Ttc3
Tgfbi	Gm45822	Gm11110
Lsm12	A430005L14Rik	Gtf2e2
Gm6485	Smoc2	Nfatc2
Gtf3c4	Gm15927	Usp44
Acbd3	Lrp8os3	Hgh1
Psmd12	Tmem25	Lmnb2
Gm7240	Plcxd2	Xylt1
Slc10a1	Ahi1	Gm14274
Gm4887	Efr3b	Ints7
Uba6	Wdr62	Sars
Mpp2	Hoxc4	Casp8ap2
Pgm3	L3mbtl1	Trim66
Uxs1	Gm14843	Eif2s1
Ntn3	H2ac8	Nutf2-ps1
Arfgap3	Snrpf	Atxn7l2
Gm13552	Gm42902	Dynlt1a
Airn	Ffar4	Fbxl15
Rrs1	Gm1043	Gm12932
Ybx1-ps2	Xndc1	Gm10138
Pcbp2	Aoc2	Enkd1
Rnf217	S100a14	Pck2
Cpq	Fscn2	Spats1
Fmnl2	Gm16853	E230001N04Rik
Tex49	Gpr27	Vars
Gcnt1	Cdh23	Epha5
Cpne2	Primpol	Lsm11
Gm11675	Gpr61	Gm9474
Aifm1	Terb1	Rars
Milr1	Rhpn1	Ubap2
Zfp52	Gm42669	Pfas
Hexb	Gm21987	Thop1
Gm29394	Atp8b1	Gm4800
Greb1l	Nipsnap1	Gm35315
St6galnac4	Pagr1b	Neurl1a
Zfp558	Cspg5	Gm11605
Rtca	Pex26	Mllt11
Gm8261	Alg8	Prelid3a
4932441J04Rik	Slc12a5	2700033N17Rik
Cnpy4	Gm33195	Pafah1b3
Fam104a	Zfp575	Usp20
Arl14ep	Pde3b	Gm45904
Amacr	Gm48623	6720489N17Rik
Atp1b2	Slc8a1	Hmgn2
Dnajc2	Gm42690	Baz1b
Abcf2	Gm26608	Pbx3
Isg20l2	Gnao1	Asic1
Fstl3	Macf1	Tmem158
Ubqln2	Gm11734	Zfp382
Grsf1	Pdzd7	Gm5913
Sacs	Tdrd6	Gm26901
Esr1	St14	Sema5b
Nudt2	Gm8146	Panx1
Pdzd11	1700016D06Rik	Dtymk
Ddx27	Xkr6	Rad21
Sumf2	2610017A05Rik	Gm7488
Spidr	Npas1	Egf
Ppm1g	Rbm24	Dpf1
Zfp36l2	4930488L21Rik	Gnb1l
Dnajc13	Rhno1	Gm18584
Nsun7	Gm49061	Banf1
Rnf4	Chrnb4	Nono
Gm20939	Cenpv	Rorb
Mrps7	Hsd17b1	Hk3
Uba1	Grm5	Zik1
Ints5	Slc7a6	Serpine2
Gm6640	Pcyox1l	Lrrc40
Pmpca	Cldn7	Crocc
Dact3	Slc24a5	Wdr90
Rpl39	Aipl1	Platr25
St13	Gpi-ps	Snrnp40
2310039H08Rik	Slc35g1	Gm10362
Dzip1l	Fitm1	Cnnm4
Nup160	Rps15a-ps4	Nol12
Cbfb	Dcst2	Hspd1
Nfic	Pdxk-ps	Pigf
Lzic	Maz	Plcl2
Gm17538	Galnt3	Mdc1
Rabl6	Smbd1	Pdzd4
Tmem167	Gm3807	Sfxn1
Gm8918	Prmt1	Nup54
Mnat1	Gm15458	Prelid1
Selenon	Tubgcp3	Arnt2
Ttc8	Mreg	Uhrf1bp1
Tmem64	Spast	Rnf126
Med13l	Rwdd2a	Ilf3
Gm5801	Arhgef16	Pdlim4
Gm5626	Snrpd1	Kdm2b
Dcbld2	Gm15614	Tcp1
Gphn	Gm11767	Traf4
Gm37197	Gm15860	Myo1a
Prelid3b	Gm4430	Cops4
Gm1943	Mtmr7	Fzr1
Gm8188	Simc1	Gm45235
Anapc4	Ccp110	Gm5203
Gm14176	Gm29585	Cfap20dc
Mydgf	Fam222a	Cntln
Nhsl2	Hyls1	Klhdc10
Telo2	Hacd1	Cars
Gm13517	H2az1	Xrcc3
Psmg1	Gnat1	Fam228b
Prkar2b	Gm15264	Rpa1
Rack1	Gprin2	Parp1
Gm7357	Gm14412	Wnt5b
Gm19503	Rtn4rl1	Rpl13a
Psmd2	Htra4	Cbfa2t2-ps1
Arsa	Tfap4	Rrp12
Rps18	Atp5o	Rad51ap1
Gm11942	Cldn23	Hint1
Actn1	Nelfcd	AI506816
Rem1	Xntrpc	Hmgn1
Ecm1	Fxn	Nlgn1
Tpst1	Ppm1l	Celf5
Larp1	Aopep	Cd320
Maml1	Gm46136	Syt11
Grpel1	Tdp2	Cenpc1
Atn1	Bex2	Fbln1
Pars2	Acvr2b	Orc6
Gm34655	Lsm4	Tex30
Mtfr1	Tmprss9	Rbbp4
Gm18432	Poln	Ptrh2
Gcn1	Rpa3	Eif2b1
Plaa	Gm33228	Gm13675
Dancr	Matk	Tbc1d1
Nudt22	Nme1	Mgat4a
Lmf2	Cd24a	Gm15559
6330403L08Rik	1110018N20Rik	Ssrp1
Magoh	Tfpi2	Npm3
Smg5	Cdkn2d	Dgcr8
Nol10	Ky	Pak1
Rps6ka4	Gm19590	2700038G22Rik
Nme6	Arid3b	Cpe
Serhl	Gm20508	6030442K20Rik
Tspan3	Slco4a1	Aatf
Gtf2f1	Crybg1	Lgr4
Mrpl18	Gm11100	Abraxas1
Desi2	Il1rn	Rnf227
Gm12929	Uchl3	Slc39a11
Tab1	Gm19680	Gm7128
Cd33	Cep78	Serf1
Mrto4	Plcxd1	Flnb
Npm2	Gm49329	Nt5dc2
Zrsr2	Rpl28	1700025G04Rik
Sh3pxd2a	Exog	Taf6
Gm13498	Inppl1	Nanos1
Ddx1	Syngr4	Rabggtb
Slf2	Baiap2l2	Naa15
Rap1gds1	Hoxb3	Bzw2
Traf2	Mars1	Fam189a1
Pias3	Pold3	Gm13421
Ppp1r18	9130019P16Rik	Asic3
Sf3b3	Ccdc33	C2
Gm8116	Trim17	Gm43062
Wsb2	Sinhcaf	Gm4849
Hspa13	Gm6592	Lonp1
Gys1	Cacnb4	Cdk4
Whrn	Gm12367	Gmps
Gm12751	Abhd8	Itgb3bp
Golga3	Marchf10	Myef2
Gm12445	Pipox	Gm14857
Arhgap28	Cdkn1a	Arg1
Gm14270	Pnpt1	Gm11223
Shc4	Gm7972	Cfl1
Smarce1-ps1	Qtrt1	B3glct
Exosc4	Loxl2	Gm7063
Dcst1	Msh2	Mphosph9
Psmd3	Bcl11b	Zfp316
Polr1d	Map7	Rrp1b
Ptbp2	Rbl1	Wdr89
Hexdc	Arpc5l	Cgas
Psme4	Gm43401	Spout1
Caprin1	Pfkp	Map1b
Rpl8	Chn2	Stip1
Als2	Clstn2	Tubg2
Nlgn2	Gm10784	Rab30
Plod2	Tfrc	Ube2l3
Cct8	Aldoart2	Hcn2
Adam19	Pip5k1b	Gm46378
	0610040J01Rik	Rps6
	Npas2	Gtf3a
	Gm12475	Evl
	Clcn1	Gm26691
	Samd13	Neto2
	Gm5176	Efna2
	Galr2	Kcnh2
	Tmpo	Bok
	D130043K22Rik	Gm5466
	Rnaseh2a	Hirip3
	Ssx2ip	Trp53i11
	Prdx2	Actr3b
	Car11	Nopchap1
	Vmn2r53	Fbxo47
	Tet1	Gm8602
	Rev1	Nup107
	Snhg5	Rnps1-ps
	Ubap1l	Acp1
	Zfp423	Sephs1
	Brme1	Ube2s
	Elovl6	Lsm3
	Entpd3	Cse1l
	Slc40a1	Trmt6
	Napepld	Paxip1
	3010003L21Rik	Fam185a
	Cntn4	Slx4ip
	Zfp92	Dzip3
	Ttc6	Eef1e1
	Aifm3	Gm3507
	Mgme1	Gm5424
	Prmt3	Foxk2
	Plxna2	Rufy3
	Gm8291	Plekhh3
	Wt1	Fam72a
	Amh	Ncapd3
	Kcnb1	R3hdm1
	A230072E10Rik	Farp2
	Snrpe	Mta1
	Patj	Unc5a
	Pard6a	Gm50139
	Kcnq5	Lcorl
	Slc36a1	Tmem201
	Tdrd5	Aimp2
	2500002B13Rik	Tmtc4
	Tpd52	Gm17873
	Grhl1	Gm12254
	Gm16712	Nolc1
	Kdm3a	Nphp4
	Camsap1	9330179D12Rik
	Rtraf	37469
	Aldoa	Klhl11
	Ano7	Gm4900
	Cep97	Gm19026
	Rbbp8	Slc16a5
	Gm10433	Nup93
	Syn2	1500009L16Rik
	Sae1	Gm10029
	Slc4a3	G3bp1
	Gm14143	Pnldc1
	Galnt12	Ninl
	Aldoart1	Dnajc9
	Agtpbp1	Sdf2l1
	Txndc16	Ranbp17
	C2cd5	Aco2
	Sorbs2	Vangl2
	Glt1d1	Agfg2
	B930036N10Rik	Anapc15
	Strbp	Rpl10a
	Gm9828	Lrrc42
	Fzd3	Tubgcp4
	Slc30a2	Cdk2
	Map2	Usp29
	Gm16342	Mettl9
	Plpp7	Tmem39b
	Zfp704	Apoo-ps
	Cep295	Gm5049
	Prmt7	Ipo5
	Mrs2	Tshz3
	Klhl10	Ssbp3
	Ass1	Trim28
	Gm20537	Gm5037
	Trpc3	Ssna1
	Donson	Mrpl28
	Btbd8	Cers1
	Aldoc	Pelp1
	Spire1	Gmds
	Plekha7
	Gm47251
	Ccdc120
	Gm28039
	Tuft1
	Gm45442
	Pmm1
	Gm10120
	Olfm1
	Pdss1
	Ctif
	Gm12669
	Lpar2
	Gm15703
	Pcm1
	Gspt2
	Usp49
	Ppip5k2
	Dnmt3a
	Cep89
	Rgl3
	Gm13135
	Scml4
	9330162012Rik
	Paox
	2700054A10Rik
	Snora17
	1700010I14Rik
	Hs6st1
	Tmem190
	Fuom
	Abhd6
	Gm3854
	Gm36026
	Opn3
	Dcaf1
	Plppr2
	Usp28
	Arid2
	Nkpd1
	Id4
	Tcp11l1
	Slc35c2
	2700049A03Rik
	Gm11847
	Pcbd1
	Rexo5
	Gm4617
	Fyb2
	Ccdc85c
	N4bp2
	Col11a2
	Dlg3
	Gm13427
	Rab17
	Notum
	Kalrn
	Slc22a17
	Zfp367
	Aldh5a1
	D030056L22Rik
	Ttll11
	Tubgcp2
	Lmln
	Wscd1
	Enho
	Rif1
	Gm18649
	Camsap3
	Gm12089
	Lrrc75a
	Zfp90
	Gm20517
	Noc2l
	Taf5
	Cdcp1
	Mab21l3
	Iars
	Sema4g
	Gm15327
	4930513N10Rik
	Slc3a1
	Coprs
	Rnaseh2b
	Ypel4
	Gm36070
	Gm9800
	Tcerg1
	Usp31
	Cadm2
	Zfp607b
	Ctxn1
	Arhgap32
	1700016C15Rik
	Tm7sf2
	Emc9
	Ptma-ps2
	Trim37
	Orc2
	Rpf2
	Cstf2
	Pdzrn4
	Ubald2
	Rfwd3
	Zdhhc13
	Nuak2
	9330161L09Rik
	Rev3l
	Pa2g4
	H3f3aos
	Phtf2
	Mpp3
	Tnk2
	Crb2
	Pik3r3
	Trim46
	Mecr
	Vill
	Ttc39c
	Ppif
	Gm10432
	Proser3
	Nucks1
	Shoc1
	Nbea
	Zdhhc23
	Gm17740
	Gtf2f2
	Ano8
	Slc26a8
	Mbip
	Siva1
	Rpl36
	A830082N09Rik
	Gm26594
	Zfr2
	Fbxo32
	Gm5141
	Gm19569
	Gm12247
	Nt5c2
	2810454H06Rik
	Tuba5-ps
	Lca5
	Mical3
	Upk3a
	5430431A17Rik
	Cideb
	Ankrd26
	Bcl7c
	Gm17484
	Tmem91
	Gm11769
	Xpo1
	Suz12
	Tekt5
	Rps15a
	Gbgt1
	Gm15834
	Lsm14b
	9330162G02Rik
	Gm29456
	Ptma
	Cep131
	Impdh2
	Ilf2
	Atpif1
	Usp37
	Tnrc6c
	Lrrc3b
	Gm7367
	Zfp184
	Gcgr
	Nudt21
	Dhrs13
	Myadml2
	Zdhhc21
	Plch2
	Hnrnpd
	Tbc1d16
	Wdr54
	Stx1a
	Timeless
	Prr22
	Kif17
	Armc10
	Pcsk4
	Phc1
	Zfp940
	Il11
	Rpl21
	Dis3
	Maco1
	Dennd6b
	Pdik1l
	Fam136a
	Pou2f2
	Hspa4l
	Reep6
	Ap1m2
	H2bc9
	Naa40
	Erh
	Poli
	Cbx3
	Gm15917
	Mis18a
	Gm8675
	Gm12715
	Susd4
	Hsf2
	Smim17
	Gm29763
	Slc35f3
	Siah3
	Gm21986
	Ogfod2
	Med18
	Kcnn1
	Fbxl18
	Thoc3
	Eri1
	Scrib
	Ulk4
	Adgrl1
	AY036118
	Anp32e
	Cort
	Pex7
	6330415G19Rik
	Ly6g6c
	Camta1
	Qrich2
	Acd
	Snrpd2
	Mxi1
	Pgap1
	C130060C02Rik
	Arhgdig
	Dek
	Gm6723
	9530052E02Rik
	Nudt5
	Mgat5
	Rnps1
	Arl6ip6
	Zfp850
	Gm43172
	Chadl
	Gm10778
	Ankrd10
	Fsd1l
	Tbc1d9
	Wfikkn2
	Nedd1
	Il4i1
	Rpl31
	Has3
	Gm9540
	Tbrg4
	Bend3
	Vipr1
	2610206C17Rik
	Stox1
	Zc3h10
	Zfp553
	Gm45224
	Xrcc1
	Gm16066
	Mir17hg
	Gm13998
	Tomm40
	Ppp1r8
	Acat3
	Gm3635
	Me2
	Cenpp
	Tmeff1
	B130034C11Rik
	Nudt1
	Mrpl34
	Rnf128
	Evpl
	Lsr
	Tmem143
	Hnrnpa1
	Dcaf15
	AA465934
	Abcb8
	Nap1l1
	Eid2
	Lars
	Slc25a5
	Nabp2
	Rhbdd3
	Dmpk
	Faf1
	Gm8876
	Gm47113
	Vash1
	Senp8
	Lonrf3
	Fam135a
	Twnk
	Gm5815
	Nrtn
	BC025920
	B230217O12Rik
	Gm45629
	Nos1ap
	Kdm1a
	Gm49527
	Shisa8
	Smarca5
	Srsf4
	Gm49405
	Klhdc2
	Bahcc1
	1700086O06Rik
	Fam83h
	Grb7
	Hspa9
	Gm38398
	Uchl5
	Gm45001
	Sdr39u1
	Zfp113
	Aldh1a7
	Cisd1
	Slc46a1
	Slc1a4
	Kdf1
	Faim
	Mypop
	Ddx55
	Polr2f
	Gm7553
	Spint1
	Snrpd3
	Fam216a
	Uevld
	Gm15489
	Grhl2
	Gm13735
	Smc3
	Josd2
	Gm10146
	Ccdc51
	Agpat5
	Vps26c
	Pbrm1
	Cbx8
	Fer1l5
	Hnrnpdl
	Eps8
	Tent4a
	Nsun2
	Wdr12
	Zfp821
	Bbs5
	Zbtb5
	4930481B07Rik
	Hpf1
	Abcc4
	Gm10232
	Otub2
	Sfpq
	Hook2
	Smarca4
	Bcor
	Tia1
	Mrpl54
	Gm9260
	Dnmt3b
	Odf2l
	Slc26a9
	Mrps18c
	Nol4l
	Gm4768
	Map9
	2310022A10Rik
	Ctsf
	Tmem131l
	2310040G24Rik
	Nemp1
	Ak6
	Snord104
	Saal1
	Akap17b
	Gm9256
	Srsf7
	Herc3
	Nup210
	Tsr3
	Cep76
	Cct7
	Tspan1
	Taf15
	Utp4
	Gm5380
	Fat1
	Carnmt1
	Sfmbt1
	Gm7993
	Kbtbd11
	Rfx3
	Timmdc1
	Bspry
	Trim24
	Zfp827
	Tmem191c
	Ubr7
	Supt16
	Ppip5k1
	Ado
	Cenpt
	Sec61a2
	Cbx3-ps7
	Perm1
	Gm7172
	Ip6k2
	Tox3
	Nars
	Zfp280b
	Wrap53
	Nt5c3b
	Sars2
	Tlcd4
	Mbd3
	Ppm1j
	Shmt1
	Dtx4
	Ppp1r3e
	Phc2
	Ppat
	Chd7
	Lgals12
	Dtnb
	Gm8186
	Ppme1
	Cand1
	U2af1
	Nup88
	Ro60
	Brd8
	Zcchc3
	Pianp
	Cbarp
	Snrpa
	Lcor
	Gm6533
	Slc25a4
[truncated: 197 more rows]

## Sheet: LCNEC_allo genes only_1460
Category	Term	Count	%	PValue	Genes	List Total	Pop Hits	Pop Total	Fold Enrichment	Bonferroni	Benjamini	FDR
GOTERM_BP_DIRECT	GO:0030199~collagen fibril organization	21	1.50971	2.10918e-12	COL28A1, FKBP10, FOXC1, CRTAP, COL27A1, LUM, PLOD3, P3H1, LOXL4, P3H4, LOXL1, EXT1, ACAN, ADAMTS14, ADAMTS2, COL2A1, P4HA1, OPTC, FMOD, DDR2, ADAMTS7	1006	58	20240	7.28457	9.22987e-09	9.22978e-09	9.12221e-09
GOTERM_BP_DIRECT	GO:0007275~multicellular organism development	104	7.47664	2.81285e-10	SEMA5A, TRP63, TSKU, GOLGA3, CREB3L1, WLS, DYNC2H1, PDGFRB, WNT5A, EBF1, EBF3, UNC5C, DKK2, DISP1, ISL2, SMO, BIN1, PSME4, PLAA, KCTD11, NOTCH2, NUMBL, DLX2, SEMA7A, PKDCC, DLX3, DLX4, FOXG1, TWIST2, CHRD, ZFP36L2, ARHGAP22, WNT6, FLRT2, DVL2, PLAC1, OTX1, WNT1, NKX2-5, FZD1, FZD2, VDR, SIAH2, SSC5D, ARHGAP24, DCLK1, GGN, NFATC4, DAB2, BMP1, SNAI1, LHX6, CSPG4, DZIP1, FGFR1, PIWIL2, ZFP521, DOCK7…	1006	1098	20240	1.90565	1.2309e-06	6.15452e-07	6.0828e-07
GOTERM_BP_DIRECT	GO:0002062~chondrocyte differentiation	18	1.29403	3.06948e-08	OSR2, OSR1, PRKCA, WNT9A, PTH1R, HSPG2, SLC39A14, RUNX2, GLI3, PTHLH, GLI2, EXT1, COL2A1, TRPS1, SOX9, TGFBI, FGFR1, ADAMTS7	1006	69	20240	5.24851	0.000134311	4.47734e-05	4.42516e-05
GOTERM_BP_DIRECT	GO:0001503~ossification	22	1.5816	1.76576e-07	ECM1, FOXC1, PKDCC, CBFB, CSF1, DMP1, TCIRG1, PTH1R, MMP9, RUNX2, FSTL3, GFRA4, EXT1, IGSF10, COL2A1, BMP1, SMO, TMEM119, SOX9, PDLIM7, DDR2, ADAMTS7	1006	114	20240	3.88267	0.0007724	0.000193175	0.000190923
GOTERM_BP_DIRECT	GO:0007155~cell adhesion	59	4.24155	1.81252e-06	COL16A1, MEGF10, ITGB5, TNFAIP6, LAMC1, CX3CL1, CCN4, ITGB8, EMILIN2, ITGAV, EMILIN1, EDIL3, EPHB1, CD33, CDON, KIRREL3, POSTN, TNFRSF12A, FIBCD1, PRKCA, ATP1B2, COL6A2, NINJ2, CDH10, COL6A1, CERCAM, COL8A2, COL6A3, ITGA5, TLN2, CX3CR1, NLGN2, LAMA1, LAMA4, PCDH19, NID2, PCDH18, ACAN, FLRT2, ADAM23, ABL2, SUSD5, COL28A1, VCAM1, CNTN5, PCDH7, FN1, LAMB1, SULF1, VMP1, EXT1, SDK1, COL7A1, TRIP6, ITG…	1006	611	20240	1.94278	0.00790024	0.00158632	0.00156783
GOTERM_BP_DIRECT	GO:0042474~middle ear morphogenesis	10	0.718907	2.5714e-06	OSR2, EYA1, PRRX1, GSC, MYC, OSR1, EYA4, GAS1, MSX1, FGFR1	1006	26	20240	7.73819	0.0111894	0.00177552	0.00175483
GOTERM_BP_DIRECT	GO:0008283~cell proliferation	40	2.87563	2.84019e-06	NOTCH2, FOXC1, LRP1, CSF1, SLC20A1, TWIST2, CHRD, TRP63, PTH1R, RBPJ, EGFR, GLI3, GLI2, LARP1, UCN2, MYC, SOX9, WNT1, NKX2-5, TFAP2A, OSR2, TGFB3, WNT7B, WNT5A, PAX3, PRKCA, IGF1, RUNX2, EXT1, BOP1, H19, KAT2A, SMO, ASPH, GAS1, CSPG4, TGFBI, LHX9, PPARD, FGFR1	1006	354	20240	2.27337	0.0123518	0.00177552	0.00175483
GOTERM_BP_DIRECT	GO:0030198~extracellular matrix organization	26	1.86916	5.24706e-06	COL16A1, DMP1, ADAMTS5, ADAMTS2, ADAMTS14, ADAMTS3, EMILIN1, SOX9, ADAMTS6, ADAMTS7, COL28A1, SCARA3, POSTN, COL27A1, FN1, HSPG2, MMP9, NFKB2, COL2A1, CCDC80, COL7A1, COL8A2, VWA1, TGFBI, MATN3, MATN2	1006	185	20240	2.82758	0.0226996	0.00287014	0.00283669
GOTERM_BP_DIRECT	GO:0017185~peptidyl-lysine hydroxylation	6	0.431344	1.47614e-05	FKBP10, PLOD3, PLOD2, P3H4, P3H3, PLOD1	1006	8	20240	15.0895	0.0625541	0.0071773	0.00709366
GOTERM_BP_DIRECT	GO:0072089~stem cell proliferation	14	1.00647	1.81757e-05	OSR2, PRRX1, WNT7B, WNT5A, PAX3, TRP63, RBPJ, RUNX2, GLI3, GLI2, CD109, SOX9, ABCB1B, FGFR1	1006	66	20240	4.26773	0.0764567	0.00727696	0.00719216
GOTERM_BP_DIRECT	GO:0006888~ER to Golgi vesicle-mediated transport	19	1.36592	1.82922e-05	SEC16B, COPB2, SEC23A, GOLT1B, LMAN1L, USO1, ANK1, RINT1, ERP29, TMED3, KDELR2, TMED1, COPG1, P4HB, KDELR3, SEC24D, SEC22B, ERGIC1, SEC31A	1006	117	20240	3.26723	0.0769274	0.00727696	0.00719216
GOTERM_BP_DIRECT	GO:0001649~osteoblast differentiation	18	1.29403	2.01846e-05	CBFB, IGFBP3, WNT7B, TWIST2, CHRD, IGF1, RUNX2, GLI3, GLI2, GJA1, SMO, CREB3L1, SNAI1, RSPO2, TMEM119, CCN4, CTHRC1, MAP2K6	1006	107	20240	3.38455	0.08454	0.00736064	0.00727486
GOTERM_BP_DIRECT	GO:0001701~in utero embryonic development	37	2.65996	2.54753e-05	NOTCH2, FKBP10, FOXC1, EXOC3L2, PRKCSH, NXN, CHRD, PLOD3, PTH1R, NRADD, YBX3, GLI3, AMOT, GLI2, GJA1, ADAMTS3, SH3PXD2A, GNA12, MSX1, PSPH, PDGFRB, CUBN, USP9X, TGFB3, SSR2, WNT7B, RAD51B, KAT2A, DAB2, RCN1, SMO, ALS2, GJB3, TAB1, SEC24D, ADA, FGFR1	1006	347	20240	2.14528	0.105492	0.00857538	0.00847543
GOTERM_BP_DIRECT	GO:0006915~apoptotic process	58	4.16966	4.71695e-05	AHCYL1, PLEKHF1, SH3KBP1, TRP63, NUDT2, TCIRG1, YBX3, GLI3, SHF, MYDGF, INSL6, GJA1, SCML2, CASP12, LGALS1, AIFM1, PEG10, ZFP385A, CASP1, RACK1, SOX9, PHLDA3, ZBP1, SPINK2, TNFRSF12A, RIPK3, IGFBP3, EMP1, TRAF2, PRKCA, UNC5C, EMP3, MMP9, SMO, TMEM214, GAS2, GAS1, TNFRSF25, PPARD, NOTCH2, SHC4, CUL7, NRADD, EPB41L3, HMOX1, NKX2-5, BID, MAP2K6, SIAH2, NEK6, NSG1, SULF1, AIMP1, DAB2, DAP, MARCKS, AX…	1006	666	20240	1.75213	0.186508	0.012781	0.0126321
GOTERM_BP_DIRECT	GO:0060021~palate development	15	1.07836	4.73107e-05	TFAP2A, OSR2, PKDCC, BNC2, PRRX1, TGFB3, SATB2, OSR1, CPLANE1, GLI3, COL2A1, ASPH, SNAI1, GAS1, MSX1	1006	82	20240	3.68036	0.18701	0.012781	0.0126321
GOTERM_BP_DIRECT	GO:0010976~positive regulation of neuron projection development	24	1.72538	4.76216e-05	CAMK2B, FZD1, WASHC5, GRN, CAMK1D, LRP1, HSPA5, AVIL, WNT5A, P3H1, ATP1B2, CX3CL1, RGMA, MARCKS, CNR1, DPYSL3, ABL2, APOE, MET, ARSB, SCN1B, EPHA3, DDR2, FGFR1	1006	185	20240	2.61007	0.188115	0.012781	0.0126321
GOTERM_BP_DIRECT	GO:0050679~positive regulation of epithelial cell proliferation	16	1.15025	5.10636e-05	OSR2, GRN, EYA1, OSR1, WNT5A, IGF1, RBPJ, ESR1, RUNX2, EGFR, GLI2, SMO, MYC, GAS1, SOX9, NKX2-5	1006	93	20240	3.46138	0.200253	0.012781	0.0126321
GOTERM_BP_DIRECT	GO:0007224~smoothened signaling pathway	17	1.22214	5.25727e-05	EVC2, PRRX1, CHRD, WNT9A, HSPG2, RUNX2, GLI3, DISP1, GLI2, EXT1, EVC, SMO, DZIP1L, GAS1, KCTD11, DZIP1, CDON	1006	104	20240	3.28873	0.205518	0.012781	0.0126321
GOTERM_BP_DIRECT	GO:0030335~positive regulation of cell migration	30	2.15672	7.16815e-05	SEMA5A, PRR5, SEMA7A, GRN, TNFAIP6, CSF1, TWIST2, AIF1, EGFR, CX3CL1, RACK1, ITGAV, CCR1, PDGFRB, TFAP2A, ABCC1, HSPA5, HGF, FN1, LAMB1, PRKCA, IGF1, RHOC, RHOD, MMP9, DAB2, SMO, TRIP6, SNAI1, ITGA5	1006	268	20240	2.25216	0.269254	0.0165094	0.016317
GOTERM_BP_DIRECT	GO:0030901~midbrain development	10	0.718907	7.83297e-05	KAT2A, DLG5, WNT5A, MSX1, OTX1, WNT1, KDM7A, WLS, FGFR1, GDF7	1006	38	20240	5.29455	0.290209	0.0171385	0.0169388
GOTERM_BP_DIRECT	GO:0030178~negative regulation of Wnt signaling pathway	12	0.862689	9.65737e-05	LRP1, NXN, GSC, SIX3, RACK1, GRB10, DACT3, LZIC, MDFI, TSKU, DKK2, NFATC4	1006	57	20240	4.23564	0.344677	0.0190742	0.0188519
GOTERM_BP_DIRECT	GO:0033627~cell adhesion mediated by integrin	10	0.718907	9.73788e-05	EXT1, COL16A1, ITGB5, ITGA10, ITGA11, ITGB8, EMILIN1, ITGAV, ITGA5, FBN1	1006	39	20240	5.15879	0.346982	0.0190742	0.0188519
GOTERM_BP_DIRECT	GO:0001501~skeletal system development	19	1.36592	0.000103606	NOTCH2, FOXC1, COL27A1, PKDCC, VDR, HEXB, CHRD, TRP63, PTH1R, MMP9, RUNX2, PTHLH, GLI2, ACAN, COL2A1, TRPS1, SH3PXD2B, SOX9, FBN1	1006	133	20240	2.87418	0.364539	0.0190742	0.0188519
GOTERM_BP_DIRECT	GO:0016477~cell migration	33	2.37239	0.000104612	CD63, FOXC1, PRAG1, ITGB5, SH3KBP1, SDC2, ATN1, LAMC1, RND3, TSPAN11, ITGB8, EMILIN1, ITGAV, GPC4, GPC6, CTHRC1, PDGFRB, USP9X, WNT5A, FNDC3B, PAX3, LAMB1, RHOC, RHOD, MMP9, FMNL3, FMNL2, AXL, SNAI1, WINCR1, MET, EPHA3, RHOQ	1006	315	20240	2.10773	0.367329	0.0190742	0.0188519
GOTERM_BP_DIRECT	GO:0050673~epithelial cell proliferation	15	1.07836	0.000118961	GRN, EYA1, TGFB3, HGF, WNT5A, RBPJ, RUNX2, EGFR, GLI2, SMO, A4GNT, COL8A2, SOX9, NKX2-5, PPARD	1006	89	20240	3.39089	0.405839	0.0200221	0.0197887
GOTERM_BP_DIRECT	GO:0010977~negative regulation of neuron projection development	15	1.07836	0.000118961	PRAG1, LRP1, PRKCSH, LPAR1, TSKU, RGMA, DAB2, LGALS1, TRPV4, DPYSL3, FLNA, CSPG4, APOE, VIM, EPHA3	1006	89	20240	3.39089	0.405839	0.0200221	0.0197887
GOTERM_BP_DIRECT	GO:0001525~angiogenesis	31	2.22861	0.000156725	FOXC1, ECM1, SHC1, RBPJ, AMOT, ARHGAP22, MYDGF, RNF213, CALD1, HMOX1, FLNA, ITGAV, THSD7A, EPHB1, PDGFRB, COL27A1, TNFRSF12A, WNT7B, FN1, PRKCA, HSPG2, ARHGAP24, AIMP1, FMNL3, OPTC, COL8A2, CSPG4, ITGA5, ANGPTL4, TGFBI, FGFR1	1006	294	20240	2.12142	0.496355	0.024605	0.0243183
GOTERM_BP_DIRECT	GO:0030036~actin cytoskeleton organization	25	1.79727	0.000157436	PRR5, SHC1, TESK2, FHL3, ARHGEF10L, AMOT, ABL2, FLNA, FLNC, TMSB10, PDLIM7, SPECC1, ACTN1, LIMK1, RFLNB, FMNL3, SMTN, INF2, DIAPH3, FMNL2, TRPV4, PHPT1, RHOQ, PFN2, PLEC	1006	213	20240	2.36142	0.49792	0.024605	0.0243183
GOTERM_BP_DIRECT	GO:0045785~positive regulation of cell adhesion	13	0.934579	0.000205277	CD63, LAMA1, TFE3, CHRD, LAMB1, PIK3R2, PRKCA, LAMC1, RHOD, CX3CL1, DAB2, ITGAV, P4HB	1006	72	20240	3.63265	0.592773	0.0309756	0.0306146
GOTERM_BP_DIRECT	GO:0008104~protein localization	21	1.50971	0.000261207	CD63, AMN, EYA1, WNT5A, PLOD3, ANK2, MYO7A, HSPG2, PHYHIP, AMOT, PAKAP, GGN, SCML2, ALS2, HEATR5A, LMNA, PALM, RACK1, DVL2, ABL2, PLEC	1006	168	20240	2.51491	0.6812	0.0381014	0.0376573
GOTERM_BP_DIRECT	GO:0016485~protein processing	15	1.07836	0.000270326	DYNC2H1, MME, AEBP1, F3, GLI3, PHEX, PTHLH, ADAM19, BACE1, ADAMTS2, ADAMTS3, BMP1, MYC, CASP1, PMPCA	1006	96	20240	3.14364	0.693674	0.0381595	0.0377148
GOTERM_BP_DIRECT	GO:0048661~positive regulation of smooth muscle cell proliferation	14	1.00647	0.000309124	PDGFRB, SHC1, PRKCA, IGF1, SULF1, AIF1, EGFR, CX3CL1, ORC1, MYC, RBPMS2, CCN4, HMOX1, MNAT1	1006	86	20240	3.27523	0.74152	0.0414963	0.0410127
GOTERM_BP_DIRECT	GO:0030855~epithelial cell differentiation	16	1.15025	0.000317039	FZD1, CD63, DLX3, FZD2, TRP63, WNT9A, PTHLH, GDF7, CNN3, BDH2, SMO, PTER, KRT16, KRT14, NKX2-5, STX2	1006	109	20240	2.95329	0.750322	0.0414963	0.0410127
GOTERM_BP_DIRECT	GO:0007169~transmembrane receptor protein tyrosine kinase signaling pathway	17	1.22214	0.000322412	PDGFRB, SHC4, CSF1, SHC1, STYK1, EGFR, GFRA4, DOK1, AXL, CSPG4, SH2D6, EPHB1, MET, EPHA3, FRK, DDR2, FGFR1	1006	121	20240	2.82668	0.756125	0.0414963	0.0410127
GOTERM_BP_DIRECT	GO:0001890~placenta development	11	0.790798	0.000386224	NOTCH2, ADAM19, CUL7, DLX3, MME, GJB3, PEG10, PLAC1, MET, ADA, PPARD	1006	56	20240	3.952	0.815562	0.048289	0.0477262
GOTERM_BP_DIRECT	GO:0042475~odontogenesis of dentin-containing tooth	12	0.862689	0.000427717	WNT6, DLX2, FOXC1, DLX3, SMO, WNT7B, NFIC, TRP63, MSX1, RUNX2, GLI3, GLI2	1006	67	20240	3.60345	0.846198	0.0518451	0.0512409
GOTERM_BP_DIRECT	GO:0001837~epithelial to mesenchymal transition	10	0.718907	0.000438361	CUL7, DLG5, SNAI1, RFLNB, FLNA, DACT3, MSX1, SOX9, RBPJ, FGFR1	1006	47	20240	4.2807	0.853201	0.0518451	0.0512409
GOTERM_BP_DIRECT	GO:2000648~positive regulation of stem cell proliferation	10	0.718907	0.000516062	OSR2, GJA1, PRRX1, WNT5A, PAX3, TRP63, SOX9, RUNX2, FGFR1, GLI2	1006	48	20240	4.19152	0.895532	0.0594287	0.058736
GOTERM_BP_DIRECT	GO:2001046~positive regulation of integrin-mediated signaling pathway	6	0.431344	0.000591013	CD63, DAB2, LAMA1, FLNA, LAMB1, LAMC1	1006	15	20240	8.04771	0.924757	0.0663147	0.0655418
GOTERM_BP_DIRECT	GO:0007267~cell-cell signaling	13	0.934579	0.000627664	CCR1, FZD1, FZD2, WNT5A, ADRA1D, AIMP1, WNT6, GJA1, GJB4, GJB3, GJB5, CCR5, WNT1	1006	81	20240	3.22902	0.935914	0.0686665	0.0678662
GOTERM_BP_DIRECT	GO:0042476~odontogenesis	9	0.647017	0.000668722	OSR2, CSF1, OSR1, PAX9, GAS1, LAMB1, TCIRG1, MSX1, PHEX	1006	40	20240	4.52684	0.946459	0.0713738	0.070542
GOTERM_BP_DIRECT	GO:0051216~cartilage development	14	1.00647	0.00074251	DLX2, PRRX1, SATB2, WNT5A, WNT9A, SULF1, SULF2, EVC, COL2A1, BMP1, ITGB8, MSX1, SOX9, MATN3	1006	94	20240	2.99649	0.961243	0.0768645	0.0759687
GOTERM_BP_DIRECT	GO:0008360~regulation of cell shape	19	1.36592	0.000755296	PRAG1, SH3KBP1, HEXB, LPAR1, FN1, RHOC, SYNE3, RHOD, RND3, PAKAP, FMNL3, FMNL2, CDC42EP5, GNA12, PALM, EPB41L3, GAS2, RHOQ, GAS7	1006	156	20240	2.45043	0.963353	0.0768645	0.0759687
GOTERM_BP_DIRECT	GO:0007399~nervous system development	39	2.80374	0.000856718	SEMA5A, CAMK2B, SEMA7A, NUMBL, SDC2, AVIL, DOCK7, TRP63, HSD17B7, PCDH18, EGFR, TSKU, DPYSL3, IGF2BP1, IGF2BP2, BRINP3, EPHB1, TEAD2, BEND6, CDON, TFAP2A, CAMK1D, METRN, FN1, PAX3, NAV1, IGF1, DCLK1, GFRA4, KAT2A, GLRB, AXL, PLAA, LHX6, KCTD11, SCN2A, MET, KDM7A, GAS7	1006	445	20240	1.76326	0.976496	0.0852045	0.0842115
GOTERM_BP_DIRECT	GO:0042060~wound healing	15	1.07836	0.000910642	PDGFRB, NOTCH2, FKBP10, TGFB3, WNT5A, FN1, IGF1, GLI3, EGFR, CX3CL1, TSKU, DCBLD2, EXT1, PPARD, PLEC	1006	108	20240	2.79435	0.981441	0.0874153	0.0863966
GOTERM_BP_DIRECT	GO:0032331~negative regulation of chondrocyte differentiation	7	0.503235	0.0009189	CCN4, WNT9A, SOX9, GLI3, PTHLH, ADAMTS7, GLI2	1006	24	20240	5.86812	0.9821	0.0874153	0.0863966
GOTERM_BP_DIRECT	GO:0006487~protein N-linked glycosylation	10	0.718907	0.000947916	OST4, ALG6, OSTC, GFPT2, PGM3, STT3A, MLEC, MOGS, ALG10B, DDOST	1006	52	20240	3.86909	0.984236	0.088257	0.0872284
GOTERM_BP_DIRECT	GO:0003416~endochondral bone growth	5	0.359454	0.000997277	EXT1, ECM1, EVC, BNC2, DDR2	1006	10	20240	10.0596	0.987301	0.0909184	0.0898588
GOTERM_BP_DIRECT	GO:0045880~positive regulation of smoothened signaling pathway	9	0.647017	0.00110539	DYNC2H1, EVC, PRRX1, SMO, RAB34, DLG5, GAS1, WNT9A, CIBAR1	1006	43	20240	4.21101	0.992092	0.098718	0.0975675
GOTERM_BP_DIRECT	GO:0072498~embryonic skeletal joint development	4	0.287563	0.0011319	EXT1, OSR2, SLC2A10, OSR1	1006	5	20240	16.0954	0.992959	0.0990636	0.0979091
GOTERM_BP_DIRECT	GO:0002053~positive regulation of mesenchymal cell proliferation	8	0.575126	0.00120621	PRRX1, SMO, MYC, WNT5A, CHRD, GAS1, SOX9, FGFR1	1006	34	20240	4.73395	0.994916	0.103498	0.102292
GOTERM_BP_DIRECT	GO:0060070~canonical Wnt signaling pathway	15	1.07836	0.00130402	FZD1, TCF7L1, FZD2, WNT7B, SIAH2, WNT5A, WNT9A, EXT1, WNT6, PEG12, DVL2, RSPO2, DACT3, SOX9, WNT1	1006	112	20240	2.69455	0.996688	0.109739	0.10846
GOTERM_BP_DIRECT	GO:0030154~cell differentiation	79	5.67937	0.00136701	SEMA5A, PIWIL2, ZFP521, DOCK7, TRP63, RBPJ, ELK1, GLI2, ZCWPW1, GOLGA3, NHSL2, NHSL1, PEG10, SH3PXD2B, ITGAV, THSD7A, SOX9, OSR2, FOXD2, SPINK2, TNFRSF12A, METRN, OSR1, WNT5A, NAV1, RUNX2, ELF4, BIN1, PSME4, KCTD11, TESMIN, AHDC1, MDFI, PPARD, GAS7, CAMK2B, NOTCH2, SEMA7A, FOXC1, DLX2, PKDCC, DLX3, DLX4, NXN, SDC2, ABCB5, TWIST2, HSD17B7, FSTL1, EGFR, FSTL3, ARHGAP22, GNA12, FLNA, STX2, NKX2-5, P…	1006	1116	20240	1.42421	0.997487	0.112868	0.111553
GOTERM_BP_DIRECT	GO:0042254~ribosome biogenesis	15	1.07836	0.00142196	DDX27, ISG20L2, DDX31, NOC4L, DDX51, MALSU1, FTSJ3, BOP1, EIF6, DKC1, ZNHIT6, MRTO4, RRS1, DROSHA, NOL11	1006	113	20240	2.6707	0.998024	0.113388	0.112066
GOTERM_BP_DIRECT	GO:0007507~heart development	29	2.08483	0.00142512	FOXC1, SHC1, RBPJ, GLI3, GLI2, ACAN, GYS1, GJA1, SH3PXD2B, DVL2, SOX9, MSX1, NKX2-5, PDLIM7, ADAMTS6, DYNC2H1, VCAM1, OSR1, FN1, PAX3, CACYBP, CPLANE1, MMP9, NFATC4, ADAM19, KAT2A, DZIP1, PPARD, FBN1	1006	306	20240	1.90673	0.998052	0.113388	0.112066
GOTERM_BP_DIRECT	GO:0048146~positive regulation of fibroblast proliferation	12	0.862689	0.00157717	PDGFRB, CDK6, MYC, WNT5A, FNDC3B, FN1, IGF1, WNT1, ESR1, EGFR, DDR2, FOSL2	1006	78	20240	3.09527	0.998999	0.123245	0.121808
GOTERM_BP_DIRECT	GO:0045669~positive regulation of osteoblast differentiation	12	0.862689	0.0017518	WNT7B, LMNA, TMEM119, CCN4, TRP63, IGF1, TENT5A, PDLIM7, RUNX2, GLI3, DDR2, CTHRC1	1006	79	20240	3.05609	0.999535	0.134489	0.132922
GOTERM_BP_DIRECT	GO:0002076~osteoblast development	6	0.431344	0.0019389	SATB2, CLEC5A, PTH1R, RUNX2, PTHLH, GLI2	1006	19	20240	6.35346	0.999795	0.145137	0.143445
GOTERM_BP_DIRECT	GO:0034613~cellular protein localization	13	0.934579	0.00195683	CD63, WNT5A, ANK2, MYO7A, SEPTIN9, SEPTIN11, AMOT, SCML2, LMNA, DVL2, ABL2, YWHAG, PLEC	1006	92	20240	2.84294	0.999811	0.145137	0.143445
GOTERM_BP_DIRECT	GO:0035115~embryonic forelimb morphogenesis	8	0.575126	0.00202805	TFAP2A, OSR2, OSR1, RSPO2, TRP63, MSX1, WNT9A, RUNX2	1006	37	20240	4.35012	0.999861	0.147912	0.146188
GOTERM_BP_DIRECT	GO:0090103~cochlea morphogenesis	7	0.503235	0.00217063	FZD2, EYA1, WNT5A, DVL2, SOX9, GLI2, CTHRC1	1006	28	20240	5.02982	0.999926	0.153103	0.151318
GOTERM_BP_DIRECT	GO:1904141~positive regulation of microglial cell migration	4	0.287563	0.00218016	CX3CR1, CSF1, TREM2, CX3CL1	1006	6	20240	13.4129	0.999929	0.153103	0.151318
GOTERM_BP_DIRECT	GO:0043410~positive regulation of MAPK cascade	21	1.50971	0.00220417	TRIM30D, SHC1, IGFBP4, TGFB3, HGF, IGFBP3, LPAR1, ADRA1D, IGF1, INAVA, EGFR, CX3CL1, DOK1, MYDGF, C1QTNF1, CSPG4, TAB1, MET, FGFR1, CDON, MAP2K6	1006	199	20240	2.12314	0.999936	0.153103	0.151318
GOTERM_BP_DIRECT	GO:0031069~hair follicle morphogenesis	8	0.575126	0.00238115	EXT1, DLX3, SMO, GORAB, SNAI1, TRP63, LAMC1, GLI2	1006	38	20240	4.23564	0.999971	0.162811	0.160914
GOTERM_BP_DIRECT	GO:0008152~metabolic process	20	1.43781	0.00247996	PFKFB1, CAMK1D, HEXB, GAA, PLOD3, MOGS, HEXDC, GPHN, PAPSS1, ALKBH8, DCTD, GYS1, UGDH, PDE10A, ATIC, RNF213, MTHFD2L, ENPP3, PFKM, CAMK1G	1006	187	20240	2.1518	0.999981	0.166958	0.165013
GOTERM_BP_DIRECT	GO:0014068~positive regulation of phosphatidylinositol 3-kinase signaling	12	0.862689	0.0026149	PDGFRB, PRR5, MYDGF, CSF3, HGF, FN1, TREM2, IGF1, SOX9, DCN, DDR2, PPARD	1006	83	20240	2.90881	0.999989	0.173376	0.171355
GOTERM_BP_DIRECT	GO:0051017~actin filament bundle assembly	8	0.575126	0.00277974	MARCKS, CALD1, ACTN1, DPYSL3, ABL2, AIF1, RHOD, GAS7	1006	39	20240	4.12703	0.999995	0.181554	0.179438
GOTERM_BP_DIRECT	GO:0050729~positive regulation of inflammatory response	13	0.934579	0.00363568	ZBP1, ABCC1, WNT5A, PRKCA, EGFR, CX3CL1, IL1RL1, LGALS1, TRPV4, CASP1, CCN4, CCR5, FGFR1	1006	99	20240	2.64193	1	0.233967	0.23124
GOTERM_BP_DIRECT	GO:0035987~endodermal cell differentiation	7	0.503235	0.00373706	ITGB5, COL6A1, FN1, LAMB1, ITGAV, ITGA5, MMP9	1006	31	20240	4.54306	1	0.237005	0.234243
GOTERM_BP_DIRECT	GO:0003007~heart morphogenesis	11	0.790798	0.00384978	FOXC1, COL2A1, FLRT2, SMO, GAA, DVL2, FLNA, TAB1, MSX1, FAT4, NKX2-5	1006	75	20240	2.95083	1	0.240666	0.237861
GOTERM_BP_DIRECT	GO:0031175~neuron projection development	19	1.36592	0.0039935	SEMA7A, SHC1, LAMA1, WNT7B, DOCK7, LAMB1, LAMC1, RGMA, GPRIN3, EXT1, RAB13, TBC1D24, MICALL2, APOE, VIM, LRP12, SCN1B, FGFR1, MATN2	1006	181	20240	2.11197	1	0.242979	0.240148
GOTERM_BP_DIRECT	GO:0051764~actin crosslink formation	5	0.359454	0.00405336	MARCKS, DPYSL3, GAS2, FLNA, AIF1	1006	14	20240	7.18546	1	0.242979	0.240148
GOTERM_BP_DIRECT	GO:0051149~positive regulation of muscle cell differentiation	5	0.359454	0.00405336	EIF5A, LAMA1, MAML1, LAMB1, LAMC1	1006	14	20240	7.18546	1	0.242979	0.240148
GOTERM_BP_DIRECT	GO:0098609~cell-cell adhesion	21	1.50971	0.00431912	KIRREL3, KIRREL, VCAM1, CDSN, SHC1, EGFR, CX3CL1, VMP1, LGALS1, IGDCC4, CDH10, ITGA10, ITGA11, ABL2, ITGAV, SOX9, ITGA5, TLN2, FAT4, CD33, CDON	1006	211	20240	2.00239	1	0.255412	0.252435
GOTERM_BP_DIRECT	GO:0043627~response to estrogen	11	0.790798	0.004662	PDGFRB, TPH2, ARSA, MME, TGFB3, ARPC1B, KCNMA1, HMOX1, ESR1, ARSB, GLI3	1006	77	20240	2.87418	1	0.270406	0.267255
GOTERM_BP_DIRECT	GO:0031589~cell-substrate adhesion	6	0.431344	0.00475806	MARCKS, ITGAV, ITGA5, ATP1B2, EPHB1, PPARD	1006	23	20240	5.24851	1	0.270406	0.267255
GOTERM_BP_DIRECT	GO:0002063~chondrocyte development	6	0.431344	0.00475806	ACAN, ECM1, SOX9, SULF1, RUNX2, SULF2	1006	23	20240	5.24851	1	0.270406	0.267255
GOTERM_BP_DIRECT	GO:1904646~cellular response to beta-amyloid	8	0.575126	0.00490442	BACE1, GJA1, ABCC1, VCAM1, LRP1, TREM2, IGF1, LGMN	1006	43	20240	3.74312	1	0.271807	0.268639
GOTERM_BP_DIRECT	GO:0009953~dorsal/ventral pattern formation	9	0.647017	0.00490694	DYNC2H1, BMP1, SMO, FOXG1, CHRD, GAS1, GLI3, DISP1, GLI2	1006	54	20240	3.35321	1	0.271807	0.268639
GOTERM_BP_DIRECT	GO:0031214~biomineral tissue development	7	0.503235	0.00516719	ECM1, SLC20A1, TMEM119, DMP1, FAM20A, PHEX, DDR2	1006	33	20240	4.26773	1	0.279156	0.275902
GOTERM_BP_DIRECT	GO:0045879~negative regulation of smoothened signaling pathway	7	0.503235	0.00516719	WNT7B, RACK1, GAS1, KCTD11, RUNX2, GLI3, GLI2	1006	33	20240	4.26773	1	0.279156	0.275902
GOTERM_BP_DIRECT	GO:0005980~glycogen catabolic process	5	0.359454	0.00531239	GAA, AGL, PGM2, PFKM, PGM1	1006	15	20240	6.70643	1	0.2835	0.280196
GOTERM_BP_DIRECT	GO:0002052~positive regulation of neuroblast proliferation	8	0.575126	0.00558764	NOTCH2, CX3CR1, ACAN, SMO, FOXG1, CX3CL1, GLI3, CDON	1006	44	20240	3.65805	1	0.294596	0.291163
GOTERM_BP_DIRECT	GO:0030509~BMP signaling pathway	14	1.00647	0.00577131	NOTCH2, DLX3, TMPRSS6, USP9X, TGFB3, WNT5A, CHRD, INHBB, RUNX2, GDF7, RGMA, EXT1, MSX1, WNT1	1006	118	20240	2.38703	1	0.299732	0.296239
GOTERM_BP_DIRECT	GO:0060348~bone development	12	0.862689	0.00582203	GJA1, SPARC, COL2A1, OPTC, SH3PXD2B, P3H1, CCN4, SULF1, WNT1, PHEX, SULF2, MAP2K6	1006	92	20240	2.62425	1	0.299732	0.296239
GOTERM_BP_DIRECT	GO:0009790~embryo development	11	0.790798	0.00612621	OSR2, DLX2, DLX3, DLX4, TGFB3, OSR1, WNT5A, PGM3, CHRD, ZFX, AMOT	1006	80	20240	2.7664	1	0.311724	0.308091
GOTERM_BP_DIRECT	GO:0042733~embryonic digit morphogenesis	10	0.718907	0.00626921	OSR2, GJA1, OSR1, GNA12, WNT5A, GAS1, CPLANE1, MSX1, GLI3, GLI2	1006	68	20240	2.95872	1	0.315253	0.311579
GOTERM_BP_DIRECT	GO:0009888~tissue development	8	0.575126	0.00633964	POSTN, TCF7L1, LAMA1, GAA, LAMB1, LAMC1, HSPG2, NTN3	1006	45	20240	3.57676	1	0.315253	0.311579
GOTERM_BP_DIRECT	GO:0007229~integrin-mediated signaling pathway	13	0.934579	0.00680492	SEMA7A, FCER1G, ITGB5, ADAM22, FN1, ADAMTS14, ADAMTS3, EIF6, ITGA10, ITGA11, ITGB8, ITGAV, ITGA5	1006	107	20240	2.4444	1	0.325714	0.321918
GOTERM_BP_DIRECT	GO:0071300~cellular response to retinoic acid	10	0.718907	0.00690024	CYP26A1, GJB3, WNT7B, OSR1, HALR1, ABL2, SOX9, BRINP3, TEAD2, EPHA3	1006	69	20240	2.91584	1	0.325714	0.321918
GOTERM_BP_DIRECT	GO:0048863~stem cell differentiation	10	0.718907	0.00690024	SHC4, TCF7L1, OSR1, KRT14, TRP63, PRKCA, MSX1, ESR1, RUNX2, FGFR1	1006	69	20240	2.91584	1	0.325714	0.321918
GOTERM_BP_DIRECT	GO:0033674~positive regulation of kinase activity	10	0.718907	0.00690024	PDGFRB, AXL, TREM2, EPHB1, MET, EGFR, GCN1, EPHA3, DDR2, FGFR1	1006	69	20240	2.91584	1	0.325714	0.321918
GOTERM_BP_DIRECT	GO:0007411~axon guidance	19	1.36592	0.00695633	SEMA5A, SEMA7A, CNTN5, LAMA1, WNT5A, UNC5C, EFNA4, GLI3, GLI2, GDF7, PRTG, EXT1, TTC8, FLRT2, GAS1, EPHB1, SCN1B, EPHA3, MATN2	1006	191	20240	2.00139	1	0.325714	0.321918
GOTERM_BP_DIRECT	GO:0007417~central nervous system development	14	1.00647	0.00711028	NOTCH2, ARSA, CHRD, ECRG4, GLI3, EGFR, ACAN, CYP26A1, MARCKS, CYP26C1, COL2A1, SMO, SOX9, ARSB	1006	121	20240	2.32785	1	0.325714	0.321918
GOTERM_BP_DIRECT	GO:0021536~diencephalon development	3	0.215672	0.00714546	SEMA5A, SIX3, WNT1	1006	3	20240	20.1193	1	0.325714	0.321918
GOTERM_BP_DIRECT	GO:0035295~tube development	3	0.215672	0.00714546	TGFB3, GLI3, GLI2	1006	3	20240	20.1193	1	0.325714	0.321918
GOTERM_BP_DIRECT	GO:0060999~positive regulation of dendritic spine development	7	0.503235	0.00801091	GRN, NLGN2, DLG5, PALM, LPAR1, APOE, MAPK6	1006	36	20240	3.91208	1	0.356354	0.352201
GOTERM_BP_DIRECT	GO:0007015~actin filament organization	17	1.22214	0.00812384	SH3KBP1, ACTN1, AVIL, TPM2, MYO7A, RHOC, RHOD, RND3, TRIOBP, PAKAP, CNN3, MARCKS, TRPV4, ABL2, TMSB10, RHOQ, PLEC	1006	165	20240	2.0729	1	0.356354	0.352201
GOTERM_BP_DIRECT	GO:0032964~collagen biosynthetic process	4	0.287563	0.00818368	RCN3, ADAMTS3, P3H4, P3H3	1006	9	20240	8.9419	1	0.356354	0.352201
GOTERM_BP_DIRECT	GO:0010863~positive regulation of phospholipase C activity	4	0.287563	0.00818368	PDGFRB, ABL2, ESR1, FGFR1	1006	9	20240	8.9419	1	0.356354	0.352201
GOTERM_BP_DIRECT	GO:0014032~neural crest cell development	6	0.431344	0.0082248	TFAP2A, CYP26A1, FOXC1, CYP26C1, TCOF1, SOX9	1006	26	20240	4.64291	1	0.356354	0.352201
GOTERM_BP_DIRECT	GO:0030206~chondroitin sulfate biosynthetic process	5	0.359454	0.00855828	UGDH, CHPF, CHPF2, DSE, CHST13	1006	17	20240	5.91744	1	0.367167	0.362888
GOTERM_BP_DIRECT	GO:0030501~positive regulation of bone mineralization	8	0.575126	0.00904865	TFAP2A, OSR2, PKDCC, TGFB3, VDR, OSR1, TMEM119, TENT5A	1006	48	20240	3.35321	1	0.374733	0.370365
GOTERM_BP_DIRECT	GO:0042127~regulation of cell proliferation	20	1.43781	0.00907572	APOBEC1, TFAP2A, SPARC, SHC1, TGFB3, CELA1, IGF1, PDS5B, RBPJ, ECRG4, GLI3, EGFR, CDK6, SIX3, EMILIN1, KCTD11, SOX9, BID, FGFR1, PPARD	1006	211	20240	1.90704	1	0.374733	0.370365
GOTERM_BP_DIRECT	GO:0001958~endochondral ossification	7	0.503235	0.00916888	EXT1, FOXC1, COL2A1, TMEM119, HSPG2, RUNX2, PTHLH	1006	37	20240	3.80635	1	0.374733	0.370365
GOTERM_BP_DIRECT	GO:0032967~positive regulation of collagen biosynthetic process	7	0.503235	0.00916888	PDGFRB, TGFB3, CREB3L1, VIM, LARP6, DDR2, GLI2	1006	37	20240	3.80635	1	0.374733	0.370365
GOTERM_BP_DIRECT	GO:0010628~positive regulation of gene expression	45	3.23508	0.0092398	FOXC1, CSF1, TREM2, RBPJ, WNT6, GJA1, C1QTNF1, NFIL3, MYC, LMNA, SH3PXD2B, ITGB8, DROSHA, EMILIN1, SOX9, CCR5, NKX2-5, TFAP2A, OSR2, SEC16B, PIAS3, VDR, SLC2A10, WHRN, TGFB3, WNT7B, OSR1, WNT5A, FN1, ANK2, IGF1, F3, RUNX2, GDF7, ADAM19, REST, CDK6, MAF, SMO, TRPV4, ERP29, TMEM119, VIM, MET, PPARD	1006	612	20240	1.47936	1	0.374733	0.370365
GOTERM_BP_DIRECT	GO:0048704~embryonic skeletal system morphogenesis	9	0.647017	0.00930249	OSR2, EYA1, PRRX1, GSC, SATB2, WNT9A, HSPG2, MDFI, GLI3	1006	60	20240	3.01789	1	0.374733	0.370365
GOTERM_BP_DIRECT	GO:0045165~cell fate commitment	11	0.790798	0.00933406	EXT1, WNT6, EYA1, WNT7B, WNT5A, GAS1, WNT9A, SOX9, RBPJ, WNT1, GDF7	1006	85	20240	2.60367	1	0.374733	0.370365
GOTERM_BP_DIRECT	GO:0042472~inner ear morphogenesis	10	0.718907	0.0108125	TFAP2A, COL2A1, EYA1, PRRX1, FOXG1, WNT5A, MYO7A, OTX1, WNT1, FGFR1	1006	74	20240	2.71882	1	0.429979	0.424968
GOTERM_BP_DIRECT	GO:2000491~positive regulation of hepatic stellate cell activation	4	0.287563	0.0112636	PDGFRB, SMO, DDR2, FGFR1	1006	10	20240	8.04771	1	0.429979	0.424968
GOTERM_BP_DIRECT	GO:1900426~positive regulation of defense response to bacterium	4	0.287563	0.0112636	GRN, RAB34, EMILIN2, EMILIN1	1006	10	20240	8.04771	1	0.429979	0.424968
GOTERM_BP_DIRECT	GO:0001658~branching involved in ureteric bud morphogenesis	8	0.575126	0.0112722	WNT6, EYA1, MYC, GREB1L, FAT4, SOX9, WNT1, GLI3	1006	50	20240	3.21909	1	0.429979	0.424968
GOTERM_BP_DIRECT	GO:0060048~cardiac muscle contraction	8	0.575126	0.0112722	SGCD, GAA, ZFAS1, ANK2, NKX2-5, MET, SCN1B, MAP2K6	1006	50	20240	3.21909	1	0.429979	0.424968
GOTERM_BP_DIRECT	GO:0060122~inner ear receptor stereocilium organization	6	0.431344	0.0113243	TTC8, WHRN, MYO7A, FAT4, TSKU, CTHRC1	1006	28	20240	4.31128	1	0.429979	0.424968
GOTERM_BP_DIRECT	GO:0042981~regulation of apoptotic process	21	1.50971	0.011398	CUL7, RIPK3, MAGED1, TRRAP, STYK1, ANK2, TRAF2, ESR1, IGF2R, GLI3, DYNAP, RSL1D1, GJA1, CASP12, MORF4L2, MYC, DLG5, CASP1, ABL2, APOE, BID	1006	231	20240	1.82903	1	0.429979	0.424968
GOTERM_BP_DIRECT	GO:0030866~cortical actin cytoskeleton organization	6	0.431344	0.0131369	FHOD3, FMNL3, FMNL2, RAB13, EPB41L3, RHOQ	1006	29	20240	4.16261	1	0.491051	0.485328
GOTERM_BP_DIRECT	GO:0045944~positive regulation of transcription from RNA polymerase II promoter	81	5.82315	0.0133521	CSF3, ZFP521, MAML1, HEXB, TRP63, RBPJ, ELK1, GLI3, CX3CL1, GLI2, RPS6KA4, MYDGF, MYC, SIX3, SOX9, TEAD2, CDON, OSR2, FOXD2, OSR1, WNT5A, TFE3, EBF1, PAX3, EBF3, GTF2F1, PPRC1, RUNX2, DCN, ATF1-PS, RGMA, SENP1, ISL2, KAT2A, MAF, SMO, ELF4, MORF4L2, PAX9, MET, RHOQ, PPARD, NOTCH2, FOXC1, DLX2, CBFB, TMPRSS6, SATB2, PIK3R2, RNF4, EGFR, FSTL3, PCBP2, DVL2, MSX1, OTX1, WNT1, NKX2-5, S100A10, TFAP2A, …	1006	1257	20240	1.29647	1	0.491051	0.485328
GOTERM_BP_DIRECT	GO:0050775~positive regulation of dendrite morphogenesis	7	0.503235	0.0133535	CUL7, NUMBL, CAPRIN1, WNT5A, TBC1D24, MET, WLS	1006	40	20240	3.52087	1	0.491051	0.485328
GOTERM_BP_DIRECT	GO:0007442~hindgut morphogenesis	3	0.215672	0.0138207	WNT5A, GLI3, GLI2	1006	4	20240	15.0895	1	0.495734	0.489956
GOTERM_BP_DIRECT	GO:0022037~metencephalon development	3	0.215672	0.0138207	KAT2A, OTX1, WNT1	1006	4	20240	15.0895	1	0.495734	0.489956
GOTERM_BP_DIRECT	GO:0097017~renal protein absorption	3	0.215672	0.0138207	AMN, DAB2, KIRREL	1006	4	20240	15.0895	1	0.495734	0.489956
GOTERM_BP_DIRECT	GO:0001822~kidney development	17	1.22214	0.014511	PDGFRB, TFAP2A, DYNC2H1, FOXC1, MME, SLC12A1, WNT5A, GREB1L, CPLANE1, SULF1, GLI3, GLI2, SULF2, CYP26A1, FAT4, ADAMTS6, FBN1	1006	176	20240	1.94334	1	0.509398	0.503461
GOTERM_BP_DIRECT	GO:0042590~antigen processing and presentation of exogenous peptide antigen via MHC class I	4	0.287563	0.0149227	CLEC4A1, FCGR3, CLEC4A2, FCER1G	1006	11	20240	7.3161	1	0.509398	0.503461
GOTERM_BP_DIRECT	GO:0060351~cartilage development involved in endochondral bone morphogenesis	4	0.287563	0.0149227	EXT1, COL2A1, TRPV4, HSPG2	1006	11	20240	7.3161	1	0.509398	0.503461
GOTERM_BP_DIRECT	GO:0043568~positive regulation of insulin-like growth factor receptor signaling pathway	4	0.287563	0.0149227	IGFBP4, IGFBP3, IGF1, WNT1	1006	11	20240	7.3161	1	0.509398	0.503461
GOTERM_BP_DIRECT	GO:0030324~lung development	14	1.00647	0.0150819	SPARC, MME, WNT7B, WNT5A, IGF1, ELK1, GLI3, EGFR, PHEX, GLI2, ADAMTS2, TAB1, ADA, FGFR1	1006	133	20240	2.11782	1	0.509398	0.503461
GOTERM_BP_DIRECT	GO:0030182~neuron differentiation	22	1.5816	0.0150881	DYNC2H1, HSPA5, SHC1, WNT7B, FOXG1, WNT5A, WNT9A, RBPJ, RUNX2, GLI3, GLI2, WNT6, ISL2, AIFM1, LHX6, ABL2, KCTD11, WNT1, MET, LHX9, CDON, GAS7	1006	253	20240	1.7495	1	0.509398	0.503461
GOTERM_BP_DIRECT	GO:0007520~myoblast fusion	6	0.431344	0.0151356	ADAMTS5, MYOF, CASP1, WNT1, NTN3, CDON	1006	30	20240	4.02386	1	0.509398	0.503461
GOTERM_BP_DIRECT	GO:0034504~protein localization to nucleus	8	0.575126	0.0153124	SMO, MAGED1, RAP1GDS1, LMNA, HDGF, MSX1, SOX9, DCLK1	1006	53	20240	3.03687	1	0.509398	0.503461
GOTERM_BP_DIRECT	GO:0016055~Wnt signaling pathway	21	1.50971	0.0154554	FZD1, TCF7L1, DLX3, FZD2, NXN, WNT7B, WNT5A, CELA1, WNT9A, DKK2, WNT6, DAB2, MYC, GSC, DVL2, RSPO2, CCN4, DACT3, GPC4, WNT1, WLS	1006	238	20240	1.77523	1	0.509398	0.503461
GOTERM_BP_DIRECT	GO:0030166~proteoglycan biosynthetic process	5	0.359454	0.0154822	EXT1, ACAN, MAN1C1, CHST13, IGF1	1006	20	20240	5.02982	1	0.509398	0.503461
GOTERM_BP_DIRECT	GO:0001736~establishment of planar polarity	5	0.359454	0.0154822	TTC8, WNT5A, TRP63, CPLANE1, FAT4	1006	20	20240	5.02982	1	0.509398	0.503461
GOTERM_BP_DIRECT	GO:0030512~negative regulation of transforming growth factor beta receptor signaling pathway	11	0.790798	0.0158034	LRP1, HSPA5, TGFB3, SLC2A10, CD109, PEG10, PMEPA1, EMILIN1, RBBP7, WNT1, TSKU	1006	92	20240	2.40557	1	0.513405	0.507422
GOTERM_BP_DIRECT	GO:0030308~negative regulation of cell growth	14	1.00647	0.0159701	CDA, P3H1, FHL4, DCBLD2, DNAJC2, DAB2, GJA1, NME6, RACK1, DACT3, GAS1, MSX1, RBBP7, PPARD	1006	134	20240	2.10201	1	0.513405	0.507422
GOTERM_BP_DIRECT	GO:0007204~positive regulation of cytosolic calcium ion concentration	17	1.22214	0.0160063	CCR1, EIF5A, CX3CR1, FZD2, LRP1, CXCL1, ADRA1D, PTH1R, CXCL3, KNG2, ESR1, GJA1, C1QTNF1, TRPV4, ABL2, ITGAV, CCR5	1006	178	20240	1.9215	1	0.513405	0.507422
GOTERM_BP_DIRECT	GO:0006412~translation	25	1.79727	0.0161182	MRPL18, PARS2, TARS, RPL8, MRPL35, MRPL13, GSPT1, EGFR, RPL6, RPS18, RACK1, EIF2S3X, DENR, RPL39, EIF5A, MRPS7, AIMP1, LARS2, MTRFR, EIF6, EIF3L, GEMIN5, FAU, EIF3D, EIF3B	1006	302	20240	1.6655	1	0.513405	0.507422
GOTERM_BP_DIRECT	GO:0006396~RNA processing	10	0.718907	0.0161906	EXOSC4, SART3, PDCD11, DKC1, RTCA, EXOSC8, DROSHA, LARP7, GRSF1, LARP6	1006	79	20240	2.54674	1	0.513405	0.507422
GOTERM_BP_DIRECT	GO:0006897~endocytosis	19	1.36592	0.0165946	LRP1, SH3KBP1, EQTN, LY75, ANK2, DNM1, MRC2, DAB2, CLCN5, HEATR5A, BIN1, RAB34, ENTHD1, TLN2, RIN1, STEAP2, LRP12, RHOQ, SH3GL1	1006	209	20240	1.82903	1	0.522218	0.516132
GOTERM_BP_DIRECT	GO:0009887~animal organ morphogenesis	16	1.15025	0.0167072	NOTCH2, EYA1, VDR, LAMA1, TGFB3, WNT7B, WNT5A, TRP63, LAMB1, LAMC1, WNT9A, HSPG2, NTN3, WNT6, PAX9, WNT1	1006	164	20240	1.96286	1	0.522218	0.516132
GOTERM_BP_DIRECT	GO:0042157~lipoprotein metabolic process	6	0.431344	0.0173276	APOBEC1, APOL7A, APOL10B, APOL9B, APOL6, APOE	1006	31	20240	3.89406	1	0.536438	0.530186
GOTERM_BP_DIRECT	GO:0010468~regulation of gene expression	36	2.58807	0.0175039	SHC4, ZFP521, TRIM30D, SATB2, FOXG1, HALR1, TREM2, TCIRG1, RBPJ, YBX3, PTHLH, GLI3, TSKU, POFUT2, SART3, MYC, PCBP2, IGF2BP1, DROSHA, SOX9, IGF2BP2, APOE, RBBP7, PIAS3, SLC10A1, MANNR, FN1, IGF1, RUNX2, H19, REST, COL2A1, CDK6, STING1, SMO, FGFR1	1006	484	20240	1.49648	1	0.536438	0.530186
GOTERM_BP_DIRECT	GO:0001934~positive regulation of protein phosphorylation	23	1.65349	0.0175298	PRR5, FZD1, SEMA7A, HGF, WNT5A, TREM2, PRKCA, AIF1, MMP9, EGFR, RGMA, MYDGF, DAB2, FNDC1, ERP29, RACK1, DVL2, TMEM119, SOX9, FAM20A, WNT1, CDON, MAP2K6	1006	273	20240	1.69503	1	0.536438	0.530186
GOTERM_BP_DIRECT	GO:0043065~positive regulation of apoptotic process	31	2.22861	0.0177071	NOTCH2, LPAR1, TRP63, GRIN2A, CASP12, LGALS1, AIFM1, CNR1, CASP1, RACK1, HMOX1, EMILIN2, BID, PHLDA3, MAP2K6, ZBP1, PDGFRB, EIF5A, SPINK2, CAMK1D, TNFRSF12A, TGFB3, IGFBP3, UNC5C, DUSP9, MMP9, IGF2R, NFATC4, REST, BIN1, KCNMA1	1006	402	20240	1.55149	1	0.538098	0.531827
GOTERM_BP_DIRECT	GO:0007041~lysosomal transport	5	0.359454	0.0183899	GRN, ALS2, LRP1, RAB34, IGF2R	1006	21	20240	4.79031	1	0.551193	0.544769
GOTERM_BP_DIRECT	GO:0046325~negative regulation of glucose import	5	0.359454	0.0183899	MYC, GRB10, PRKCA, ESR1, RHOQ	1006	21	20240	4.79031	1	0.551193	0.544769
GOTERM_BP_DIRECT	GO:0009306~protein secretion	8	0.575126	0.0185195	RCN3, TMEM167, SVBP, RAB13, ERP29, SNCG, COPG1, ARFGAP3	1006	55	20240	2.92644	1	0.551301	0.544876
GOTERM_BP_DIRECT	GO:0007584~response to nutrient	9	0.647017	0.0190367	CUBN, ARSA, GATM, VCAM1, CNR1, AGL, ARSB, AACS, PLEC	1006	68	20240	2.66285	1	0.558934	0.55242
GOTERM_BP_DIRECT	GO:0007566~embryo implantation	9	0.647017	0.0190367	VMP1, GRN, INTS1, ACOD1, LAMB1, STX2, MMP9, PPARD, GGN	1006	68	20240	2.66285	1	0.558934	0.55242
GOTERM_BP_DIRECT	GO:0075522~IRES-dependent viral translational initiation	4	0.287563	0.0191735	PCBP2, DENR, EIF3D, EIF3B	1006	12	20240	6.70643	1	0.558934	0.55242
GOTERM_BP_DIRECT	GO:0045471~response to ethanol	13	0.934579	0.0193206	APOBEC1, ARSA, CSF3, VCAM1, PSMD14, SLC10A1, HTR1B, PRKCA, IGF1, G6PD2, AACS, GRIN2A, CNR1	1006	123	20240	2.12643	1	0.558934	0.55242
GOTERM_BP_DIRECT	GO:0060326~cell chemotaxis	11	0.790798	0.0194145	CCR1, PDGFRB, SEMA5A, CX3CR1, ABCC1, VCAM1, HGF, LPAR1, CCR5, EPHB1, CX3CL1	1006	95	20240	2.3296	1	0.558934	0.55242
GOTERM_BP_DIRECT	GO:0007160~cell-matrix adhesion	11	0.790798	0.0207427	CD63, VCAM1, ITGB5, ITGA10, ITGA11, FN1, ITGB8, EMILIN1, ITGAV, ITGA5, NID2	1006	96	20240	2.30533	1	0.586957	0.580117
GOTERM_BP_DIRECT	GO:0014911~positive regulation of smooth muscle cell migration	7	0.503235	0.0207903	PDGFRB, P2RY6, POSTN, MYC, CCN4, IGF1, F3	1006	44	20240	3.2008	1	0.586957	0.580117
GOTERM_BP_DIRECT	GO:0006890~retrograde vesicle-mediated transport, Golgi to ER	7	0.503235	0.0207903	RINT1, COPB2, COPZ2, KDELR2, KDELR3, SEC22B, ERGIC1	1006	44	20240	3.2008	1	0.586957	0.580117
GOTERM_BP_DIRECT	GO:0030278~regulation of ossification	5	0.359454	0.0216143	CSF1, CREB3L1, P3H1, TENT5A, RUNX2	1006	22	20240	4.57256	1	0.598142	0.591171
GOTERM_BP_DIRECT	GO:0032332~positive regulation of chondrocyte differentiation	5	0.359454	0.0216143	PKDCC, PRKG2, SOX9, RUNX2, GLI3	1006	22	20240	4.57256	1	0.598142	0.591171
GOTERM_BP_DIRECT	GO:0010463~mesenchymal cell proliferation	5	0.359454	0.0216143	PRRX1, WNT5A, MSX1, SOX9, FGFR1	1006	22	20240	4.57256	1	0.598142	0.591171
GOTERM_BP_DIRECT	GO:1901299~negative regulation of hydrogen peroxide-mediated programmed cell death	3	0.215672	0.02228	HGF, MET, DDR2	1006	5	20240	12.0716	1	0.598142	0.591171
GOTERM_BP_DIRECT	GO:0035437~maintenance of protein localization in endoplasmic reticulum	3	0.215672	0.02228	GJA1, HSPA5, KDELR2	1006	5	20240	12.0716	1	0.598142	0.591171
GOTERM_BP_DIRECT	GO:0075525~viral translational termination-reinitiation	3	0.215672	0.02228	EIF3L, EIF3D, EIF3B	1006	5	20240	12.0716	1	0.598142	0.591171
GOTERM_BP_DIRECT	GO:0060665~regulation of branching involved in salivary gland morphogenesis by mesenchymal-epithelial signaling	3	0.215672	0.02228	HGF, MET, FGFR1	1006	5	20240	12.0716	1	0.598142	0.591171
GOTERM_BP_DIRECT	GO:0002282~microglial cell activation involved in immune response	3	0.215672	0.02228	CX3CR1, GRN, TREM2	1006	5	20240	12.0716	1	0.598142	0.591171
GOTERM_BP_DIRECT	GO:0006954~inflammatory response	31	2.22861	0.0224733	CX3CR1, SEMA7A, ECM1, CSF1, CXCL1, TCIRG1, CXCL3, PLA2G7, AIF1, KNG2, CX3CL1, RPS6KA4, IL1RL1, ITGAV, CCR5, CCR1, CAMK1D, PLA2G2E, VCAM1, IGFBP4, WNT5A, ACOD1, CELA1, IFI202B, NFKB2, AIMP1, KRT16, AXL, PLAA, CSPG4, TLR13	1006	410	20240	1.52121	1	0.599652	0.592664
GOTERM_BP_DIRECT	GO:0045893~positive regulation of transcription, DNA-templated	50	3.59454	0.0235801	TRRAP, TRP63, RBPJ, ELK1, GLI3, GLI2, MYC, SOX9, TEAD2, OSR2, RFC1, WNT5A, TFE3, EBF1, PAX3, EBF3, RUNX2, DNAJC2, KAT2A, SMO, ASPH, ELF4, MORF4L2, KDM7A, PPARD, FOXC1, SF3B3, SHC1, MAGED1, RNF4, EGFR, WNT6, NFIL3, APOE, RBBP7, WNT1, NKX2-5, FZD1, TFAP2A, FZD2, EYA1, TGFB3, IGF1, ESR1, FOSL2, GDF7, REST, KANSL2, NFIC, SNAI1	1006	736	20240	1.3668	1	0.622168	0.614917
GOTERM_BP_DIRECT	GO:0034374~low-density lipoprotein particle remodeling	4	0.287563	0.0240218	PLA2G2E, APOE, MPO, PLA2G7	1006	13	20240	6.19055	1	0.622168	0.614917
GOTERM_BP_DIRECT	GO:0051450~myoblast proliferation	4	0.287563	0.0240218	HGF, PAX3, IGF1, MET	1006	13	20240	6.19055	1	0.622168	0.614917
GOTERM_BP_DIRECT	GO:0048856~anatomical structure development	9	0.647017	0.0240907	TFAP2A, SPARC, EYA1, EYA4, PAX9, PAX3, WNT9A, GLI3, GLI2	1006	71	20240	2.55033	1	0.622168	0.614917
GOTERM_BP_DIRECT	GO:0042311~vasodilation	8	0.575126	0.0241701	EXT1, GJA1, KCNMA1, PLOD3, APOE, KNG2, EGFR, PPARD	1006	58	20240	2.77507	1	0.622168	0.614917
GOTERM_BP_DIRECT	GO:0051496~positive regulation of stress fiber assembly	8	0.575126	0.0241701	TGFB3, LIMK1, SH3PXD2B, LPAR1, ARHGEF10L, RHOC, S100A10, PFN2	1006	58	20240	2.77507	1	0.622168	0.614917
GOTERM_BP_DIRECT	GO:0030865~cortical cytoskeleton organization	5	0.359454	0.025163	ACTN1, EPB41L3, RHOC, RND3, RHOD	1006	23	20240	4.37376	1	0.640194	0.632733
GOTERM_BP_DIRECT	GO:0000027~ribosomal large subunit assembly	5	0.359454	0.025163	BOP1, MRTO4, RRS1, MDN1, RPL6	1006	23	20240	4.37376	1	0.640194	0.632733
GOTERM_BP_DIRECT	GO:0006468~protein phosphorylation	45	3.23508	0.025712	PRR5, CAMK2B, SEMA7A, PKDCC, PRAG1, LAMA1, MAML1, TESK2, EGFR, RPS6KA4, PRKG2, ABL2, PDK3, SOX9, MAPK6, FNIP2, EPHB1, IP6K3, CDON, MAP2K6, PDGFRB, CAMK1D, MLKL, RIPK3, IGFBP3, NEK6, STYK1, WNT5A, LIMK1, PRKCA, VRK2, DCLK1, CDK8, CDK6, AXL, CD109, BMP2K, MET, MAP3K14, CAMK1G, EPHA3, CDK15, FRK, DDR2, FGFR1	1006	652	20240	1.3886	1	0.65038	0.6428
GOTERM_BP_DIRECT	GO:0030514~negative regulation of BMP signaling pathway	8	0.575126	0.0262905	FZD1, TNFAIP6, TMPRSS6, WNT5A, RBPMS2, CHRD, WNT1, FSTL3	1006	59	20240	2.72804	1	0.661192	0.653486
GOTERM_BP_DIRECT	GO:0002088~lens development in camera-type eye	7	0.503235	0.0279262	GJA1, MAF, CRYBB1, SIX3, CRYBA4, PDS5B, CDON	1006	47	20240	2.99649	1	0.688357	0.680334
GOTERM_BP_DIRECT	GO:0048469~cell maturation	7	0.503235	0.0279262	CBFB, AXL, KCNMA1, LHX6, PTH1R, RUNX2, FGFR1	1006	47	20240	2.99649	1	0.688357	0.680334
GOTERM_BP_DIRECT	GO:0035108~limb morphogenesis	6	0.431344	0.0281572	COL2A1, PKDCC, ASPH, WNT5A, CIBAR1, GLI3	1006	35	20240	3.44902	1	0.688357	0.680334
GOTERM_BP_DIRECT	GO:0048754~branching morphogenesis of an epithelial tube	6	0.431344	0.0281572	SEMA5A, IGF1, MET, GLI3, GLI2, GDF7	1006	35	20240	3.44902	1	0.688357	0.680334
GOTERM_BP_DIRECT	GO:0045807~positive regulation of endocytosis	6	0.431344	0.0281572	CD63, DAB2, LRP1, BIN1, WNT5A, APOE	1006	35	20240	3.44902	1	0.688357	0.680334
GOTERM_BP_DIRECT	GO:0007389~pattern specification process	8	0.575126	0.0285342	EYA1, ASPH, SMO, CHRD, TRP63, GLI3, DISP1, GLI2	1006	60	20240	2.68257	1	0.693699	0.685614
GOTERM_BP_DIRECT	GO:0060441~epithelial tube branching involved in lung morphogenesis	5	0.359454	0.0290419	EXT1, LAMA1, DLG5, RSPO2, SOX9	1006	24	20240	4.19152	1	0.698283	0.690145
GOTERM_BP_DIRECT	GO:0043277~apoptotic cell clearance	5	0.359454	0.0290419	MEGF10, LRP1, AXL, TREM2, ITGAV	1006	24	20240	4.19152	1	0.698283	0.690145
GOTERM_BP_DIRECT	GO:0090179~planar cell polarity pathway involved in neural tube closure	4	0.287563	0.0294678	FZD1, FZD2, WNT5A, DVL2	1006	14	20240	5.74837	1	0.70465	0.696438
GOTERM_BP_DIRECT	GO:0032720~negative regulation of tumor necrosis factor production	9	0.647017	0.0300169	CLEC4A1, CLEC4A2, ELF4, AXL, TWIST2, TREM2, IGF1, CX3CL1, CD33	1006	74	20240	2.44694	1	0.713881	0.705561
GOTERM_BP_DIRECT	GO:0045766~positive regulation of angiogenesis	15	1.07836	0.0311743	SEMA5A, CX3CR1, ECM1, GRN, HGF, WNT5A, CELA1, PRKCA, F3, MMP9, MYDGF, HMOX1, ITGB8, EMILIN2, EMILIN1	1006	162	20240	1.8629	1	0.733034	0.724491
GOTERM_BP_DIRECT	GO:0043392~negative regulation of DNA binding	6	0.431344	0.0314066	IFI207, SMO, TWIST2, HMOX1, MSX1, MDFI	1006	36	20240	3.35321	1	0.733034	0.724491
GOTERM_BP_DIRECT	GO:0006730~one-carbon metabolic process	6	0.431344	0.0314066	AHCYL1, MTHFD2L, CAR13, CAR9, CAR6, CAR5B	1006	36	20240	3.35321	1	0.733034	0.724491
GOTERM_BP_DIRECT	GO:1904672~regulation of somatic stem cell population maintenance	3	0.215672	0.0323299	TCF7L1, SMO, MYC	1006	6	20240	10.0596	1	0.733034	0.724491
GOTERM_BP_DIRECT	GO:0060545~positive regulation of necroptotic process	3	0.215672	0.0323299	ZBP1, RIPK3, AIFM1	1006	6	20240	10.0596	1	0.733034	0.724491
GOTERM_BP_DIRECT	GO:0051597~response to methylmercury	3	0.215672	0.0323299	ARSA, ANK2, ARSB	1006	6	20240	10.0596	1	0.733034	0.724491
GOTERM_BP_DIRECT	GO:0097065~anterior head development	3	0.215672	0.0323299	COL2A1, SOX9, ARSB	1006	6	20240	10.0596	1	0.733034	0.724491
GOTERM_BP_DIRECT	GO:0090209~negative regulation of triglyceride metabolic process	3	0.215672	0.0323299	APOBEC1, APOE, ESR1	1006	6	20240	10.0596	1	0.733034	0.724491
GOTERM_BP_DIRECT	GO:0047484~regulation of response to osmotic stress	3	0.215672	0.0323299	TRPV4, PRKCA, ABCB1B	1006	6	20240	10.0596	1	0.733034	0.724491
GOTERM_BP_DIRECT	GO:0016043~cellular component organization	5	0.359454	0.0332555	EXT1, FMNL3, FMNL2, INF2, DIAPH3	1006	25	20240	4.02386	1	0.750134	0.741392
GOTERM_BP_DIRECT	GO:0045824~negative regulation of innate immune response	6	0.431344	0.0348812	CCR1, GRN, IFI207, PCBP2, ACOD1, IFI202B	1006	37	20240	3.26259	1	0.776885	0.767831
GOTERM_BP_DIRECT	GO:0032233~positive regulation of actin filament bundle assembly	4	0.287563	0.0355066	LIMK1, FLNA, CX3CL1, PFN2	1006	15	20240	5.36514	1	0.776885	0.767831
GOTERM_BP_DIRECT	GO:0009268~response to pH	4	0.287563	0.0355066	ARSA, GJA1, KCNMA1, ARSB	1006	15	20240	5.36514	1	0.776885	0.767831
GOTERM_BP_DIRECT	GO:0007588~excretion	4	0.287563	0.0355066	AMN, DAB2, KIRREL, SLC12A1	1006	15	20240	5.36514	1	0.776885	0.767831
GOTERM_BP_DIRECT	GO:0030903~notochord development	4	0.287563	0.0355066	COL2A1, COL27A1, SOX9, TEAD2	1006	15	20240	5.36514	1	0.776885	0.767831
GOTERM_BP_DIRECT	GO:0043586~tongue development	4	0.287563	0.0355066	BNC2, NKX2-5, EGFR, GLI3	1006	15	20240	5.36514	1	0.776885	0.767831
GOTERM_BP_DIRECT	GO:0030326~embryonic limb morphogenesis	8	0.575126	0.0360313	NOTCH2, DYNC2H1, PRRX1, WNT5A, TRP63, MSX1, GLI3, FGFR1	1006	63	20240	2.55483	1	0.784443	0.775301
GOTERM_BP_DIRECT	GO:0022008~neurogenesis	11	0.790798	0.0378551	GRIN2A, MARCKS, FOXG1, WNT5A, LPAR1, NAV1, FAT4, WNT1, EPHB1, EGFR, NTN3	1006	106	20240	2.08785	1	0.82007	0.810512
GOTERM_BP_DIRECT	GO:0030099~myeloid cell differentiation	6	0.431344	0.0385842	CCR1, DAB2, CBFB, CLEC5A, TWIST2, TCIRG1	1006	38	20240	3.17673	1	0.827976	0.818327
GOTERM_BP_DIRECT	GO:0043066~negative regulation of apoptotic process	45	3.23508	0.0385985	PRR5, LRP1, SHC1, TWIST2, TREM2, YBX3, FSTL1, AIF1, EGFR, CX3CL1, GLI3, GLI2, MYDGF, INSL6, CLEC5A, FLNA, SOX9, MSX1, WNT1, NKX2-5, PDGFRB, EIF5A, TFAP2A, CAMK1D, INTS1, HSPA5, MGMT, HGF, SIAH2, OSR1, WNT5A, FN1, TRAF2, IGF1, MMP9, DAB2, SMO, AXL, GAS1, ANGPTL4, MNAT1, TNFRSF23, ADA, PPARD, DDR2	1006	671	20240	1.34928	1	0.827976	0.818327
GOTERM_BP_DIRECT	GO:0048488~synaptic vesicle endocytosis	7	0.503235	0.0397123	GRN, NLGN2, BIN1, TBC1D24, SNCG, SYT8, DNM1	1006	51	20240	2.76147	1	0.847712	0.837832
GOTERM_BP_DIRECT	GO:0002931~response to ischemia	8	0.575126	0.0416905	CX3CR1, REST, GJA1, CSF1, AIFM1, TREM2, CX3CL1, MAP2K6	1006	65	20240	2.47622	1	0.88562	0.875299
GOTERM_BP_DIRECT	GO:1902894~negative regulation of pri-miRNA transcription from RNA polymerase II promoter	5	0.359454	0.0426964	REST, SOX9, ESR1, PPARD, NFATC4	1006	27	20240	3.72579	1	0.887192	0.876853
GOTERM_BP_DIRECT	GO:0048598~embryonic morphogenesis	5	0.359454	0.0426964	EXT1, GAS1, MSX1, GLI3, CDON	1006	27	20240	3.72579	1	0.887192	0.876853
GOTERM_BP_DIRECT	GO:0072359~circulatory system development	5	0.359454	0.0426964	NXN, SLC2A10, ABL2, APOE, NKX2-5	1006	27	20240	3.72579	1	0.887192	0.876853
GOTERM_BP_DIRECT	GO:2001235~positive regulation of apoptotic signaling pathway	7	0.503235	0.0430834	CAMK2B, MAGED1, MYC, TRP63, INHBB, BID, NFATC4	1006	52	20240	2.70837	1	0.887192	0.876853
GOTERM_BP_DIRECT	GO:0048568~embryonic organ development	7	0.503235	0.0430834	PDGFRB, SMO, WNT7B, HSD17B7, RAD23B, GLI3, TEAD2	1006	52	20240	2.70837	1	0.887192	0.876853
GOTERM_BP_DIRECT	GO:1903721~positive regulation of I-kappaB phosphorylation	3	0.215672	0.0437919	CX3CR1, TRAF2, CX3CL1	1006	7	20240	8.62255	1	0.887192	0.876853
GOTERM_BP_DIRECT	GO:0045836~positive regulation of meiotic nuclear division	3	0.215672	0.0437919	GJA1, NPM2, WNT5A	1006	7	20240	8.62255	1	0.887192	0.876853
GOTERM_BP_DIRECT	GO:0032808~lacrimal gland development	3	0.215672	0.0437919	FOXC1, IGSF3, SOX9	1006	7	20240	8.62255	1	0.887192	0.876853
GOTERM_BP_DIRECT	GO:0044691~tooth eruption	3	0.215672	0.0437919	ADAMTS5, FAM20A, TCIRG1	1006	7	20240	8.62255	1	0.887192	0.876853
GOTERM_BP_DIRECT	GO:1900223~positive regulation of beta-amyloid clearance	3	0.215672	0.0437919	LRP1, TREM2, APOE	1006	7	20240	8.62255	1	0.887192	0.876853
GOTERM_BP_DIRECT	GO:0051897~positive regulation of protein kinase B signaling	13	0.934579	0.0440727	SEMA5A, CX3CR1, CSF3, IGF1, F3, EGFR, CX3CL1, C1QTNF3, MYDGF, C1QTNF1, AXL, MET, FGFR1	1006	139	20240	1.88166	1	0.888766	0.878408
GOTERM_BP_DIRECT	GO:0043010~camera-type eye development	9	0.647017	0.0475517	FOXC1, RCN1, LAMA1, SIX3, GAS1, CRYBA4, GLI3, TSKU, FBN1	1006	81	20240	2.23548	1	0.94896	0.937901
GOTERM_BP_DIRECT	GO:0007611~learning or memory	9	0.647017	0.0475517	GATM, GRIN2A, MME, CNR1, ZFP385A, KCNAB1, LAMB1, PRKCA, EGFR	1006	81	20240	2.23548	1	0.94896	0.937901
GOTERM_BP_DIRECT	GO:0090026~positive regulation of monocyte chemotaxis	5	0.359454	0.0479251	CCR1, CX3CR1, PLA2G7, AIF1, LGMN	1006	28	20240	3.59273	1	0.94896	0.937901
GOTERM_BP_DIRECT	GO:0022409~positive regulation of cell-cell adhesion	5	0.359454	0.0479251	MEGF10, KIF26B, WNT5A, CCR5, FSTL3	1006	28	20240	3.59273	1	0.94896	0.937901
GOTERM_BP_DIRECT	GO:0003094~glomerular filtration	4	0.287563	0.0493231	TBC1D8B, KIRREL, SULF1, SULF2	1006	17	20240	4.73395	1	0.959279	0.9481
GOTERM_BP_DIRECT	GO:0098761~cellular response to interleukin-7	4	0.287563	0.0493231	ATIC, HDGF, P4HB, RAD23B	1006	17	20240	4.73395	1	0.959279	0.9481
GOTERM_BP_DIRECT	GO:0040037~negative regulation of fibroblast growth factor receptor signaling pathway	4	0.287563	0.0493231	CREB3L1, WNT5A, SULF1, SULF2	1006	17	20240	4.73395	1	0.959279	0.9481
GOTERM_BP_DIRECT	GO:0016125~sterol metabolic process	4	0.287563	0.0493231	CYP26A1, CYP26C1, LSS, CYP51	1006	17	20240	4.73395	1	0.959279	0.9481
GOTERM_BP_DIRECT	GO:0048701~embryonic cranial skeleton morphogenesis	6	0.431344	0.0510844	TFAP2A, DLX2, PRRX1, TWIST2, GAS1, RUNX2	1006	41	20240	2.94429	1	0.989139	0.977611
GOTERM_BP_DIRECT	GO:0048844~artery morphogenesis	5	0.359454	0.0534912	FOXC1, PRRX1, CHRD, APOE, RBPJ	1006	29	20240	3.46884	1	1	0.988571
GOTERM_BP_DIRECT	GO:0007010~cytoskeleton organization	12	0.862689	0.0537894	PRR5, FMNL3, FMNL2, DIAPH3, SH3KBP1, ZMYM4, AVIL, PALM, EPB41L3, VIM, SOX9, SYNE3	1006	128	20240	1.88618	1	1	0.988571
GOTERM_BP_DIRECT	GO:0045600~positive regulation of fat cell differentiation	7	0.503235	0.054247	ZFP385A, SH3PXD2B, FNDC3B, IGF1, TMEM64, CCDC3, MEDAG	1006	55	20240	2.56064	1	1	0.988571
GOTERM_BP_DIRECT	GO:0021915~neural tube development	7	0.503235	0.054247	MARCKS, WNT5A, PLOD3, PAX3, GLI3, GLI2, GDF7	1006	55	20240	2.56064	1	1	0.988571
GOTERM_BP_DIRECT	GO:0048705~skeletal system morphogenesis	7	0.503235	0.054247	PDGFRB, TFAP2A, COL2A1, MYC, SH3PXD2B, RFLNB, RUNX2	1006	55	20240	2.56064	1	1	0.988571
GOTERM_BP_DIRECT	GO:0060325~face morphogenesis	6	0.431344	0.0557188	TFAP2A, ASPH, TGFB3, PAX9, TWIST2, MSX1	1006	42	20240	2.87418	1	1	0.988571
GOTERM_BP_DIRECT	GO:0001656~metanephros development	6	0.431344	0.0557188	OSR2, EYA1, OSR1, GREB1L, GLI3, FBN1	1006	42	20240	2.87418	1	1	0.988571
GOTERM_BP_DIRECT	GO:0048663~neuron fate commitment	6	0.431344	0.0557188	ISL2, ZFP521, CHRD, PAX3, WNT1, GLI3	1006	42	20240	2.87418	1	1	0.988571
GOTERM_BP_DIRECT	GO:0071599~otic vesicle development	3	0.215672	0.0565015	COL2A1, EYA1, SOX9	1006	8	20240	7.54473	1	1	0.988571
GOTERM_BP_DIRECT	GO:2000096~positive regulation of Wnt signaling pathway, planar cell polarity pathway	3	0.215672	0.0565015	DAB2, ABL2, PLEKHA4	1006	8	20240	7.54473	1	1	0.988571
GOTERM_BP_DIRECT	GO:0035425~autocrine signaling	3	0.215672	0.0565015	FZD1, CX3CR1, CX3CL1	1006	8	20240	7.54473	1	1	0.988571
GOTERM_BP_DIRECT	GO:2000543~positive regulation of gastrulation	3	0.215672	0.0565015	OSR2, OSR1, RACK1	1006	8	20240	7.54473	1	1	0.988571
GOTERM_BP_DIRECT	GO:0097300~programmed necrotic cell death	3	0.215672	0.0565015	RIPK3, CASP1, TRAF2	1006	8	20240	7.54473	1	1	0.988571
GOTERM_BP_DIRECT	GO:0014816~skeletal muscle satellite cell differentiation	3	0.215672	0.0565015	SELENON, MEGF10, CDON	1006	8	20240	7.54473	1	1	0.988571
GOTERM_BP_DIRECT	GO:0033292~T-tubule organization	3	0.215672	0.0565015	BIN1, MYOF, ANK2	1006	8	20240	7.54473	1	1	0.988571
GOTERM_BP_DIRECT	GO:0015889~cobalamin transport	3	0.215672	0.0565015	CUBN, ABCC1, AMN	1006	8	20240	7.54473	1	1	0.988571
GOTERM_BP_DIRECT	GO:0018279~protein N-linked glycosylation via asparagine	4	0.287563	0.0570721	OST4, STT3A, UGGT2, DDOST	1006	18	20240	4.47095	1	1	0.988571
GOTERM_BP_DIRECT	GO:1903204~negative regulation of oxidative stress-induced neuron death	4	0.287563	0.0570721	FZD1, REST, TBC1D24, WNT1	1006	18	20240	4.47095	1	1	0.988571
GOTERM_BP_DIRECT	GO:0048566~embryonic digestive tract development	4	0.287563	0.0570721	PKDCC, GLI3, ADA, GLI2	1006	18	20240	4.47095	1	1	0.988571
GOTERM_BP_DIRECT	GO:0070374~positive regulation of ERK1 and ERK2 cascade	19	1.36592	0.058098	CCR1, PDGFRB, NOTCH2, SEMA7A, LRP1, SHC1, GPBAR1, TREM2, PRKCA, IGF1, ESR1, EGFR, CX3CL1, C1QTNF3, P2RY6, GLIPR2, TRPV4, ABL2, APOE	1006	242	20240	1.57961	1	1	0.988571
GOTERM_BP_DIRECT	GO:0048839~inner ear development	8	0.575126	0.0582551	PDGFRB, COL2A1, MAF, TGFB3, EYA4, IGF1, MYO7A, GLI3	1006	70	20240	2.29935	1	1	0.988571
GOTERM_BP_DIRECT	GO:0045668~negative regulation of osteoblast differentiation	8	0.575126	0.0582551	CDK6, TNFAIP6, TWIST2, FNDC3B, CHRD, TMEM64, SOX9, FGFR1	1006	70	20240	2.29935	1	1	0.988571
GOTERM_BP_DIRECT	GO:0070098~chemokine-mediated signaling pathway	7	0.503235	0.0583222	CCR1, CX3CR1, FOXC1, CXCL1, CCR5, CXCL3, CX3CL1	1006	56	20240	2.51491	1	1	0.988571
GOTERM_BP_DIRECT	GO:0001654~eye development	7	0.503235	0.0583222	FOXC1, CRYBB1, SH3PXD2B, SIX3, ABCB5, INHBB, CRYBA4	1006	56	20240	2.51491	1	1	0.988571
GOTERM_BP_DIRECT	GO:0002009~morphogenesis of an epithelium	5	0.359454	0.0593921	KRT16, WNT5A, CAR9, SOX9, GLI2	1006	30	20240	3.35321	1	1	0.988571
GOTERM_BP_DIRECT	GO:0045666~positive regulation of neuron differentiation	11	0.790798	0.0599717	REST, FOXG1, KCTD11, CCR5, NKX2-5, BRINP3, CDON, BEND6, FGFR1, GLI2, GDF7	1006	115	20240	1.92445	1	1	0.988571
GOTERM_BP_DIRECT	GO:0010629~negative regulation of gene expression	28	2.01294	0.0602554	NOTCH2, LRP1, AIF1, C1QTNF3, GJA1, UCN2, MYC, CREB3L1, RACK1, ITGB8, EMILIN1, SOX9, APOE, CCR1, PIAS3, VDR, SLC2A10, SFMBT2, IGF1, ESR1, H19, REST, SMO, ERP29, CCDC3, MET, LGMN, FGFR1	1006	396	20240	1.42258	1	1	0.988571
GOTERM_BP_DIRECT	GO:0016192~vesicle-mediated transport	21	1.50971	0.063046	TBC1D8B, SEC16B, COPB2, SEC23A, GOLT1B, USO1, COPZ2, ARFGAP3, SYT8, ARFGAP1, RINT1, SYT12, AP1S1, KDELR2, COPG1, KDELR3, RIN1, SEC22B, STX2, ERGIC1, SEC31A	1006	278	20240	1.5198	1	1	0.988571
GOTERM_BP_DIRECT	GO:0016310~phosphorylation	41	2.94752	0.0634261	PRR5, CAMK2B, PFKFB1, PKDCC, AK1, TESK2, AK5, EGFR, PAPSS1, RPS6KA4, PRKG2, ABL2, PDK3, MAPK6, EPHB1, IP6K3, MAP2K6, PDGFRB, CAMK1D, RIPK3, NEK6, STYK1, LIMK1, PRKCA, VRK2, DCLK1, CDK8, CDK6, NME6, AXL, BMP2K, MET, PFKM, MAP3K14, CAMK1G, EPHA3, CDK15, FRK, DDR2, FGFR1, GALK1	1006	626	20240	1.31772	1	1	0.988571
GOTERM_BP_DIRECT	GO:0048812~neuron projection morphogenesis	9	0.647017	0.0634856	KIRREL3, GJA1, ALS2, WNT7B, WNT5A, EPB41L3, EGFR, DCLK1, GAS7	1006	86	20240	2.10551	1	1	0.988571
GOTERM_BP_DIRECT	GO:0000122~negative regulation of transcription from RNA polymerase II promoter	63	4.52912	0.0648877	MAGEB18, MAGEB16, ATN1, TRP63, RBPJ, YBX3, GLI3, GLI2, MYC, TRPS1, SOX9, OSR2, PIAS3, GLRP1, RFC1, OSR1, PAX3, MAF, SMO, BIN1, ZFP9, MET, MDFI, PPARD, NOTCH2, FOXC1, DLX2, DLX4, CBFB, MAGED1, TMPRSS6, SATB2, FOXG1, HALR1, TWIST2, AEBP1, NFIL3, GSC, MSX1, RBBP7, NKX2-5, FNIP2, TFAP2A, IFI207, MAGEE1, PRRX1, VDR, ZFP558, LARP7, CELA1, ESR1, NFATC4, REST, DAB2, CDK6, TRPV4, NFIC, SNAI1, HDGF, MAGED2…	1006	1031	20240	1.2294	1	1	0.988571
GOTERM_BP_DIRECT	GO:0035264~multicellular organism growth	13	0.934579	0.0649605	NOTCH2, PKDCC, ATN1, CELA1, IGF1, ZFX, EXT1, TTC8, KAT2A, SMO, SIX3, ABL2, PLEC	1006	148	20240	1.76723	1	1	0.988571
GOTERM_BP_DIRECT	GO:0035909~aorta morphogenesis	4	0.287563	0.0653578	PDGFRB, FKBP10, EYA1, LRP1	1006	19	20240	4.23564	1	1	0.988571
GOTERM_BP_DIRECT	GO:0003279~cardiac septum development	4	0.287563	0.0653578	LRP1, CPLANE1, TAB1, ADAMTS6	1006	19	20240	4.23564	1	1	0.988571
GOTERM_BP_DIRECT	GO:1904888~cranial skeletal system development	4	0.287563	0.0653578	EXT1, SH3PXD2B, CHRD, TRP63	1006	19	20240	4.23564	1	1	0.988571
GOTERM_BP_DIRECT	GO:0042953~lipoprotein transport	4	0.287563	0.0653578	APOBEC1, VMP1, CUBN, SURF4	1006	19	20240	4.23564	1	1	0.988571
GOTERM_BP_DIRECT	GO:0007340~acrosome reaction	4	0.287563	0.0653578	GLRB, ADCY3, STX2, SYT8	1006	19	20240	4.23564	1	1	0.988571
GOTERM_BP_DIRECT	GO:0060074~synapse maturation	4	0.287563	0.0653578	CX3CR1, PALM, ABL2, NFATC4	1006	19	20240	4.23564	1	1	0.988571
GOTERM_BP_DIRECT	GO:1904707~positive regulation of vascular smooth muscle cell proliferation	6	0.431344	0.0656897	P2RY6, GJA1, HTR1B, IGF1, MMP9, DDR2	1006	44	20240	2.74354	1	1	0.988571
GOTERM_BP_DIRECT	GO:0045664~regulation of neuron differentiation	6	0.431344	0.0656897	TFAP2A, EYA1, BIN1, ATN1, YWHAG, CDON	1006	44	20240	2.74354	1	1	0.988571
GOTERM_BP_DIRECT	GO:0006898~receptor-mediated endocytosis	8	0.575126	0.0658716	CUBN, AMN, DAB2, LRP1, DNAJC13, APOE, HSPG2, DNM1	1006	72	20240	2.23548	1	1	0.988571
GOTERM_BP_DIRECT	GO:0015031~protein transport	42	3.01941	0.066325	CD63, WASHC5, COPB2, POM121, SEC23A, PKDCC, NXT1, GOLT1B, USO1, PIK3R2, RRBP1, NUP160, SEC61A1, TMED3, TIMM17B, AP1S1, TMED1, ERC1, SNX8, RAB11FIP5, SEC31A, EIF5A, SEC16B, CUBN, AMN, SURF4, COPZ2, RAB3IL1, ANK2, ARFGAP3, ARFGAP1, RCN3, RINT1, DAB2, TTC8, RAB34, RAB13, KDELR2, TMEM9, COPG1, KDELR3, SEC22B	1006	646	20240	1.30806	1	1	0.988571
GOTERM_BP_DIRECT	GO:0071277~cellular response to calcium ion	10	0.718907	0.0668503	ASPH, HSPA5, SYT12, RASA4, WNT5A, INHBB, CPNE2, SYT8, SLC25A24, LGMN	1006	102	20240	1.97248	1	1	0.988571
GOTERM_BP_DIRECT	GO:0070371~ERK1 and ERK2 cascade	7	0.503235	0.0670067	C1QTNF3, MYC, GRB10, ITGAV, IGF1, SOX9, ZFP36L2	1006	58	20240	2.42819	1	1	0.988571
GOTERM_BP_DIRECT	GO:0071333~cellular response to glucose stimulus	9	0.647017	0.0670266	VCAM1, RAB34, RACK1, PDK3, TREM2, IGF1, SLC29A1, SLC39A14, AACS	1006	87	20240	2.08131	1	1	0.988571
GOTERM_BP_DIRECT	GO:0005975~carbohydrate metabolic process	17	1.22214	0.0700928	MDH2, GBE1, HEXB, GAA, MOGS, NPL, HEXDC, G6PD2, UGDH, POFUT2, PGM3, MLEC, PDK3, PGM2, LANCL3, PGM1, GALK1	1006	215	20240	1.59083	1	1	0.988571
GOTERM_BP_DIRECT	GO:0042473~outer ear morphogenesis	3	0.215672	0.0703065	EYA1, GAS1, FGFR1	1006	9	20240	6.70643	1	1	0.988571
GOTERM_BP_DIRECT	GO:0097402~neuroblast migration	3	0.215672	0.0703065	GJA1, SIX3, PDS5B	1006	9	20240	6.70643	1	1	0.988571
GOTERM_BP_DIRECT	GO:0006029~proteoglycan metabolic process	3	0.215672	0.0703065	COL2A1, PPARD, ADAMTS7	1006	9	20240	6.70643	1	1	0.988571
GOTERM_BP_DIRECT	GO:1990481~mRNA pseudouridine synthesis	3	0.215672	0.0703065	DKC1, PUS7, PUS7L	1006	9	20240	6.70643	1	1	0.988571
GOTERM_BP_DIRECT	GO:0014016~neuroblast differentiation	3	0.215672	0.0703065	DLX2, SIX3, KCTD11	1006	9	20240	6.70643	1	1	0.988571
GOTERM_BP_DIRECT	GO:0034351~negative regulation of glial cell apoptotic process	3	0.215672	0.0703065	TREM2, PRKCA, TRAF2	1006	9	20240	6.70643	1	1	0.988571
GOTERM_BP_DIRECT	GO:0097527~necroptotic signaling pathway	3	0.215672	0.0703065	RIPK3, MLKL, TNFRSF23	1006	9	20240	6.70643	1	1	0.988571
GOTERM_BP_DIRECT	GO:0061518~microglial cell proliferation	3	0.215672	0.0703065	CSF1, TREM2, CX3CL1	1006	9	20240	6.70643	1	1	0.988571
GOTERM_BP_DIRECT	GO:0048664~neuron fate determination	3	0.215672	0.0703065	PRRX1, FOXG1, WNT1	1006	9	20240	6.70643	1	1	0.988571
GOTERM_BP_DIRECT	GO:1900020~positive regulation of protein kinase C activity	3	0.215672	0.0703065	MARCKS, WNT5A, EGFR	1006	9	20240	6.70643	1	1	0.988571
GOTERM_BP_DIRECT	GO:0006417~regulation of translation	13	0.934579	0.0703561	PIWIL2, EIF2C5, IGF1, LARP6, LARP1, TCOF1, ZFP385A, MAGOH, IGF2BP1, RACK1, GEMIN5, IGF2BP2, GCN1	1006	150	20240	1.74367	1	1	0.988571
GOTERM_BP_DIRECT	GO:0034446~substrate adhesion-dependent cell spreading	7	0.503235	0.0716161	AXL, MICALL2, FNDC3B, FN1, LAMB1, ITGAV, LAMC1	1006	59	20240	2.38703	1	1	0.988571
GOTERM_BP_DIRECT	GO:0003151~outflow tract morphogenesis	7	0.503235	0.0716161	FZD1, TFAP2A, FZD2, EYA1, DVL2, RBPJ, NKX2-5	1006	59	20240	2.38703	1	1	0.988571
GOTERM_BP_DIRECT	GO:0001942~hair follicle development	7	0.503235	0.0716161	DLX3, SMO, CD109, TRPS1, TRP63, SOX9, EGFR	1006	59	20240	2.38703	1	1	0.988571
GOTERM_BP_DIRECT	GO:0016239~positive regulation of macroautophagy	5	0.359454	0.0721816	LARP1, STING1, SESN3, HMOX1, DCN	1006	32	20240	3.14364	1	1	0.988571
GOTERM_BP_DIRECT	GO:2001240~negative regulation of extrinsic apoptotic signaling pathway in absence of ligand	5	0.359454	0.0721816	COL2A1, EYA1, EYA4, GAS1, CX3CL1	1006	32	20240	3.14364	1	1	0.988571
GOTERM_BP_DIRECT	GO:0001774~microglial cell activation	5	0.359454	0.0721816	CX3CR1, CASP1, TREM2, AIF1, CX3CL1	1006	32	20240	3.14364	1	1	0.988571
GOTERM_BP_DIRECT	GO:0055001~muscle cell development	5	0.359454	0.0721816	MEGF10, ACTN1, MYOF, FLNC, NFATC4	1006	32	20240	3.14364	1	1	0.988571
GOTERM_BP_DIRECT	GO:0090090~negative regulation of canonical Wnt signaling pathway	12	0.862689	0.0729443	FZD1, DAB2, SIAH2, WNT5A, DACT3, APOE, TMEM64, SOX9, NKX2-5, GLI3, DKK2, CTHRC1	1006	135	20240	1.78838	1	1	0.988571
GOTERM_BP_DIRECT	GO:0046328~regulation of JNK cascade	4	0.287563	0.0741594	TRAF2, EPHB1, EGFR, MDFI	1006	20	20240	4.02386	1	1	0.988571
GOTERM_BP_DIRECT	GO:0060707~trophoblast giant cell differentiation	4	0.287563	0.0741594	GJB5, SNAI1, ITGAV, MDFI	1006	20	20240	4.02386	1	1	0.988571
GOTERM_BP_DIRECT	GO:0021904~dorsal/ventral neural tube patterning	4	0.287563	0.0741594	SMO, GSC, GAS1, GLI2	1006	20	20240	4.02386	1	1	0.988571
GOTERM_BP_DIRECT	GO:0050680~negative regulation of epithelial cell proliferation	9	0.647017	0.0783665	DAB2, CDK6, TGFB3, MAGED1, A4GNT, WNT5A, GAS1, SOX9, PPARD	1006	90	20240	2.01193	1	1	0.988571
GOTERM_BP_DIRECT	GO:0007613~memory	11	0.790798	0.0786087	CX3CR1, BACE1, GRIN2A, CNR1, CASP1, TREM2, IGF1, ITGA5, SCN2A, RIN1, LGMN	1006	121	20240	1.82903	1	1	0.988571
GOTERM_BP_DIRECT	GO:0032691~negative regulation of interleukin-1 beta production	5	0.359454	0.0790592	CX3CR1, ELF4, TREM2, IGF1, CD33	1006	33	20240	3.04838	1	1	0.988571
GOTERM_BP_DIRECT	GO:0097192~extrinsic apoptotic signaling pathway in absence of ligand	6	0.431344	0.0823824	COL2A1, EYA1, ITGAV, IGF1, TNFRSF23, CX3CL1	1006	47	20240	2.56842	1	1	0.988571
GOTERM_BP_DIRECT	GO:0048662~negative regulation of smooth muscle cell proliferation	6	0.431344	0.0823824	IGFBP3, HMOX1, APOE, AIF1, ESR1, PPARD	1006	47	20240	2.56842	1	1	0.988571
GOTERM_BP_DIRECT	GO:0045773~positive regulation of axon extension	6	0.431344	0.0823824	SEMA7A, LRP1, TNFRSF12A, LIMK1, FN1, APOE	1006	47	20240	2.56842	1	1	0.988571
GOTERM_BP_DIRECT	GO:1904754~positive regulation of vascular associated smooth muscle cell migration	4	0.287563	0.0834543	SMO, LRP1, DOCK7, DDR2	1006	21	20240	3.83224	1	1	0.988571
GOTERM_BP_DIRECT	GO:0060307~regulation of ventricular cardiac muscle cell membrane repolarization	4	0.287563	0.0834543	GJA1, ANK2, SCN1B, SNTA1	1006	21	20240	3.83224	1	1	0.988571
GOTERM_BP_DIRECT	GO:0050901~leukocyte tethering or rolling	4	0.287563	0.0834543	EXT1, CX3CR1, VCAM1, GCNT1	1006	21	20240	3.83224	1	1	0.988571
GOTERM_BP_DIRECT	GO:0046849~bone remodeling	4	0.287563	0.0834543	NOTCH2, GJA1, HTR1B, P3H4	1006	21	20240	3.83224	1	1	0.988571
GOTERM_BP_DIRECT	GO:0007264~small GTPase mediated signal transduction	10	0.718907	0.0845825	TIAM2, DOCK11, DOCK7, USO1, HMOX1, RHOC, RND3, RHOD, RAPGEFL1, RHOQ	1006	107	20240	1.88031	1	1	0.988571
GOTERM_BP_DIRECT	GO:0060022~hard palate development	3	0.215672	0.0850673	FZD1, FZD2, ITGB8	1006	10	20240	6.03579	1	1	0.988571
GOTERM_BP_DIRECT	GO:0032836~glomerular basement membrane development	3	0.215672	0.0850673	EXT1, SULF1, SULF2	1006	10	20240	6.03579	1	1	0.988571
GOTERM_BP_DIRECT	GO:1904851~positive regulation of establishment of protein localization to telomere	3	0.215672	0.0850673	DKC1, CCT8, CCT5	1006	10	20240	6.03579	1	1	0.988571
GOTERM_BP_DIRECT	GO:0007494~midgut development	3	0.215672	0.0850673	SMO, WNT5A, EGFR	1006	10	20240	6.03579	1	1	0.988571
GOTERM_BP_DIRECT	GO:0031204~posttranslational protein targeting to membrane, translocation	3	0.215672	0.0850673	SEC61A1, GM10320, HSPA5	1006	10	20240	6.03579	1	1	0.988571
GOTERM_BP_DIRECT	GO:0030041~actin filament polymerization	5	0.359454	0.0862499	WASHC5, DIAPH3, MICALL2, AIF1, GAS7	1006	34	20240	2.95872	1	1	0.988571
GOTERM_BP_DIRECT	GO:0030336~negative regulation of cell migration	13	0.934579	0.088243	CX3CR1, CHRD, SULF1, CX3CL1, ACAN, RAP2B, KRT16, DLG5, DPYSL3, EMILIN2, SRGAP3, RBBP7, CCR5	1006	156	20240	1.67661	1	1	0.988571
GOTERM_BP_DIRECT	GO:1901998~toxin transport	6	0.431344	0.088401	COPB2, HSPA5, CASP1, CCT8, CCT5, DNM1	1006	48	20240	2.51491	1	1	0.988571
GOTERM_BP_DIRECT	GO:0006364~rRNA processing	13	0.934579	0.0914741	DDX27, DDX51, FTSJ3, BOP1, EXOSC4, PDCD11, DKC1, EXOSC8, MRTO4, DROSHA, NOL11, MDN1, RRP15	1006	157	20240	1.66593	1	1	0.988571
GOTERM_BP_DIRECT	GO:0050885~neuromuscular process controlling balance	7	0.503235	0.0918186	CAMK2B, REST, NLGN2, GAA, HEXB, KCNMA1, ABL2	1006	63	20240	2.23548	1	1	0.988571
GOTERM_BP_DIRECT	GO:0060548~negative regulation of cell death	10	0.718907	0.0923931	ABCC1, LRP1, MGMT, MYC, CCN4, CACYBP, WNT9A, RNF4, HSPG2, TEAD2	1006	109	20240	1.84581	1	1	0.988571
GOTERM_BP_DIRECT	GO:0001502~cartilage condensation	4	0.287563	0.0932185	ACAN, COL2A1, SOX9, SULF1	1006	22	20240	3.65805	1	1	0.988571
GOTERM_BP_DIRECT	GO:0060384~innervation	4	0.287563	0.0932185	VCAM1, LRIG1, SULF1, SULF2	1006	22	20240	3.65805	1	1	0.988571
GOTERM_BP_DIRECT	GO:0006970~response to osmotic stress	4	0.287563	0.0932185	APOBEC1, TRPV4, KCNMA1, EGFR	1006	22	20240	3.65805	1	1	0.988571
GOTERM_BP_DIRECT	GO:0042273~ribosomal large subunit biogenesis	5	0.359454	0.0937457	BOP1, EIF6, MRTO4, RRS1, MALSU1	1006	35	20240	2.87418	1	1	0.988571
GOTERM_BP_DIRECT	GO:0035116~embryonic hindlimb morphogenesis	5	0.359454	0.0937457	OSR2, OSR1, RSPO2, TRP63, MSX1	1006	35	20240	2.87418	1	1	0.988571
GOTERM_BP_DIRECT	GO:0006508~proteolysis	39	2.80374	0.0946044	PSMD14, TMPRSS6, CPQ, ADAM22, ADAM21, AEBP1, PHEX, ADAMTS5, SCPEP1, ADAMTS2, ADAMTS14, ADAMTS3, CASP12, SVBP, ADAM23, CASP1, CLCA1, PMPCA, ADAMTS6, ADAMTS7, METAP1D, MME, USP9X, HGF, CELA1, PRSS35, PCOLCE, JOSD1, F3, MMP9, SENP1, BACE1, ADAM19, BMP1, AGBL3, PRTN3, MASP1, LAP3, LGMN	1006	612	20240	1.28211	1	1	0.988571
GOTERM_BP_DIRECT	GO:0031100~animal organ regeneration	6	0.431344	0.0946415	PFKFB1, ATIC, AXL, HGF, WNT1, IGF2R	1006	49	20240	2.46359	1	1	0.988571
GOTERM_BP_DIRECT	GO:0033077~T cell differentiation in thymus	6	0.431344	0.0946415	CDK6, RIPK3, WNT1, ZFP36L2, GLI3, ADA	1006	49	20240	2.46359	1	1	0.988571
GOTERM_BP_DIRECT	GO:0012501~programmed cell death	6	0.431344	0.0946415	ZBP1, CASP12, RIPK3, MLKL, AIFM1, GAS1	1006	49	20240	2.46359	1	1	0.988571
GOTERM_BP_DIRECT	GO:0072190~ureter urothelium development	2	0.143781	0.0968451	OSR1, SOX9	1006	2	20240	20.1193	1	1	0.988571
GOTERM_BP_DIRECT	GO:0014846~esophagus smooth muscle contraction	2	0.143781	0.0968451	SULF1, SULF2	1006	2	20240	20.1193	1	1	0.988571
GOTERM_BP_DIRECT	GO:0014036~neural crest cell fate specification	2	0.143781	0.0968451	GSC, SOX9	1006	2	20240	20.1193	1	1	0.988571
GOTERM_BP_DIRECT	GO:1904075~positive regulation of trophectodermal cell proliferation	2	0.143781	0.0968451	GRN, IGF1	1006	2	20240	20.1193	1	1	0.988571
GOTERM_BP_DIRECT	GO:0070172~positive regulation of tooth mineralization	2	0.143781	0.0968451	TFAP2A, WNT6	1006	2	20240	20.1193	1	1	0.988571
GOTERM_BP_DIRECT	GO:0003404~optic vesicle morphogenesis	2	0.143781	0.0968451	TFAP2A, SIX3	1006	2	20240	20.1193	1	1	0.988571
GOTERM_BP_DIRECT	GO:0043933~macromolecular complex subunit organization	2	0.143781	0.0968451	WASHC5, PLEC	1006	2	20240	20.1193	1	1	0.988571
GOTERM_BP_DIRECT	GO:0002683~negative regulation of immune system process	2	0.143781	0.0968451	IGF1, SOX9	1006	2	20240	20.1193	1	1	0.988571
GOTERM_BP_DIRECT	GO:1904026~regulation of collagen fibril organization	2	0.143781	0.0968451	EFEMP2, AEBP1	1006	2	20240	20.1193	1	1	0.988571
GOTERM_BP_DIRECT	GO:0050866~negative regulation of cell activation	2	0.143781	0.0968451	TREM2, EMILIN1	1006	2	20240	20.1193	1	1	0.988571
GOTERM_BP_DIRECT	GO:0046947~hydroxylysine biosynthetic process	2	0.143781	0.0968451	PLOD3, PLOD2	1006	2	20240	20.1193	1	1	0.988571
GOTERM_BP_DIRECT	GO:2001226~negative regulation of chloride transport	2	0.143781	0.0968451	PRKG2, GABRE	1006	2	20240	20.1193	1	1	0.988571
GOTERM_BP_DIRECT	GO:0097528~execution phase of necroptosis	2	0.143781	0.0968451	RIPK3, MLKL	1006	2	20240	20.1193	1	1	0.988571
GOTERM_BP_DIRECT	GO:2000659~regulation of interleukin-1-mediated signaling pathway	2	0.143781	0.0968451	ZBP1, VRK2	1006	2	20240	20.1193	1	1	0.988571
GOTERM_BP_DIRECT	GO:0035262~gonad morphogenesis	2	0.143781	0.0968451	ITGAV, LHX9	1006	2	20240	20.1193	1	1	0.988571
GOTERM_BP_DIRECT	GO:0030900~forebrain development	9	0.647017	0.099654	DYNC2H1, NUMBL, GSC, FOXG1, CHRD, MSX1, OTX1, DCLK1, GLI3	1006	95	20240	1.90604	1	1	0.988571

## Sheet: SCLC_allo genes only_2195
SCLC	Term	Count	%	PValue	Genes	List Total	Pop Hits	Pop Total	Fold Enrichment	Bonferroni	Benjamini	FDR
GOTERM_BP_DIRECT	GO:0007269~neurotransmitter secretion	17	0.825644	2.11814e-10	SNAP25, BRSK1, UNC13A, PTPRN2, SYT1, NRXN1, CACNA1B, NRXN2, SYN2, LIN7B, SNAP91, RIMS2, RIMS1, GRM2, PPT1, PPFIA3, SNCA	1478	33	20240	7.05458	9.74981e-07	9.74982e-07	9.69051e-07
GOTERM_BP_DIRECT	GO:0042391~regulation of membrane potential	31	1.50559	1.98124e-09	HCN4, HCN3, CHRNA3, CHRNA2, CHRNA5, GRIK5, RIMS2, RIMS1, DPP6, RIMS3, CHRNG, CACNG2, GABRD, NTSR2, SCN1A, GABRQ, CHRNB2, KCNH3, CHRNB4, KCNH6, KCNH7, KCNH8, HTR3A, GRIN2C, GRIN1, PEX5L, TAFA4, CACNB4, KCNQ2, SLC26A5, HCN1	1478	121	20240	3.50843	9.11961e-06	4.55983e-06	4.53209e-06
GOTERM_BP_DIRECT	GO:0006811~ion transport	86	4.17678	3.12586e-09	MRS2, RYR2, KCNC1, KCNK9, GRIK5, SLC40A1, GRIK4, PKD2L1, SLC4A3, SLC8A1, SLC8A2, PANX2, SLC22A17, SCN9A, SCN5A, SLC12A8, SCN1A, CCDC51, CHRNB2, KCNH3, TRPC5, CHRNB4, SLC38A1, TRPC3, SLC30A2, TRPC4, GRID1, KCNH7, KCNH8, CACNA2D3, CACNA2D2, HTR3A, KCNAB3, CACNB4, SLCO4A1, KCNQ2, KCNQ4, KCNQ5, FXN, HCN4, HCN3, CHRNA3, CHRNA2, TOMM40, CHRNA5, TMEM63C, CLCNKB, CACNA1B, PKD1L1, SLC38A11, ABCB8, CLCN2, …	1478	603	20240	1.95307	1.43882e-05	4.79611e-06	4.76693e-06
GOTERM_BP_DIRECT	GO:0007399~nervous system development	69	3.35114	4.71034e-09	PCSK2, NRSN1, MYT1L, D130043K22RIK, BICDL1, CHD5, ELAVL3, RNF112, GRIP1, ATCAY, CHL1, INSC, STMN1, HES6, SRRM4, ADGRV1, RBFOX3, EPHA8, MAGI2, MYT1, NME1, NPAS4, OLFM1, TRNP1, DCX, TOX, DSCAML1, SHANK1, BRSK1, ZFP423, CHRNA3, BRSK2, BEX1, PLPPR1, FBXO45, ASCL1, CPLX2, KALRN, HDAC9, IGSF9, DLL3, ATOH7, BRINP2, SPAST, EFNB3, SLITRK1, HES5, FZD3, LHFPL4, FOXN4, NAP1L1, ZIC5, SEMA4G, L1CAM, POU4F1, SM…	1478	445	20240	2.12337	2.16815e-05	5.42042e-06	5.38745e-06
GOTERM_BP_DIRECT	GO:0007268~chemical synaptic transmission	40	1.94269	1.03439e-08	CHRNA3, CHRNA2, DOC2A, CHRNA5, CHRM4, NRXN1, GRIK5, CACNA1B, NRXN2, GRM2, GRM5, GRM4, HRH3, SV2B, CHRNG, SNCB, GABRD, DRD4, SNCA, GABRQ, CHRNB2, CHRNB4, UNC13A, SLC12A5, NPY5R, PCDH8, HTR3A, CARTPT, SYP, GRIN2C, SNAP91, GRIN1, GJD2, CACNB4, FGF14, P2RX3, DLG3, APBA2, FGF12, CEP89	1478	198	20240	2.7665	4.7612e-05	8.73287e-06	8.67975e-06
GOTERM_BP_DIRECT	GO:0006813~potassium ion transport	32	1.55415	1.13833e-08	HCN4, HCN3, KCNC1, KCNK9, ABCB8, KCNV1, KCNN1, KCNN2, KCNJ1, SLC12A8, CCDC51, KCNH3, KCNJ6, SLC12A5, KCNH6, KCNIP1, KCNIP2, KCNH7, KCNB1, KCNIP3, KCNH8, KCNB2, KCNK16, KCNAB3, ATP4A, FXYD2, KCNQ2, KCNQ4, KCNQ5, KCNK1, SLC24A5, HCN1	1478	137	20240	3.19864	5.23958e-05	8.73287e-06	8.67975e-06
GOTERM_BP_DIRECT	GO:0071805~potassium ion transmembrane transport	30	1.45702	2.23844e-08	HCN4, HCN3, KCNC1, KCNK9, PKD2L1, ABCB8, KCNV1, DPP6, KCNN1, KCNN2, CCDC51, KCNH3, SLC12A5, KCNK10, KCNH6, KCNIP1, KCNIP2, KCNH7, KCNB1, KCNIP3, KCNH8, KCNB2, KCNK16, ATP4A, KCNQ2, KCNQ4, KCNQ5, KCNK1, SLC24A5, HCN1	1478	126	20240	3.26052	0.00010303	1.47194e-05	1.46298e-05
GOTERM_BP_DIRECT	GO:0016079~synaptic vesicle exocytosis	13	0.631374	2.20736e-07	SNAP25, UNC13A, DOC2A, SYT1, CPLX2, CPLX1, TRIM9, SV2B, OTOF, STX1A, PPFIA3, SPTBN2, SNCA	1478	28	20240	6.35801	0.00101553	0.000127006	0.000126233
GOTERM_BP_DIRECT	GO:0034765~regulation of ion transmembrane transport	30	1.45702	4.77327e-07	HCN4, HCN3, KCNC1, CLCNKB, CACNA1B, CLCN2, CLCN1, KCNV1, SCN9A, SCN5A, CACNG2, KCNJ1, SCN1A, KCNH3, KCNJ6, KCNIP1, KCNIP2, KCNH7, KCNB1, KCNIP3, KCNH8, KCNB2, CACNA2D3, CACNA2D2, KCNAB3, CACNB4, KCNQ2, KCNQ4, KCNQ5, HCN1	1478	144	20240	2.85295	0.00219473	0.000244126	0.000242641
GOTERM_BP_DIRECT	GO:0051480~regulation of cytosolic calcium ion concentration	16	0.777076	2.14081e-06	CHGA, XNDC1, MYH7B, RYR2, TRPC5, CALCA, CALCB, TRPC3, TRPC4, SLC35G1, F2, SLC8A2, HCRTR1, CDH23, TUNAR, XNTRPC	1478	51	20240	4.29621	0.00980577	0.000985415	0.000979421
GOTERM_BP_DIRECT	GO:0007626~locomotory behavior	25	1.21418	5.96141e-06	SNAP25, CHRNA3, CHD7, GPR88, ELAVL4, CACNA1B, ABAT, ESPN, RASD2, GRM5, CDH23, DRD2, BAHCC1, PAK5, PITX3, CHRNB2, CHRNB4, BSX, NPY1R, GNAO1, OLFM2, LMX1A, TH, APBA2, ASTN1	1478	121	20240	2.82938	0.0270674	0.00249458	0.00247941
GOTERM_BP_DIRECT	GO:0055085~transmembrane transport	60	2.91404	1.0954e-05	RYR2, SLC46A1, KCNC1, SLC35F2, SLC7A14, SLC4A3, SLC8A1, SLC8A2, PANX2, SLC22A17, SCN9A, SCN5A, SLC18A1, SLC12A8, SCN1A, KCNH3, ABCC4, TRPC5, SVOP, TRPC3, SLC30A2, TRPC4, ABCC8, KCNH7, KCNH8, ANO8, ANO9, ANO7, SLC7A6, MIP, SLCO4A1, KCNQ2, KCNQ4, KCNQ5, SLC25A5, ABCG4, SLC25A4, HCN4, HCN3, TOMM40, SLC45A1, ABCB4, SLC43A1, CLCNKB, CACNA1B, ABCB8, ABCB9, CLCN2, CLCN1, SLC5A5, KCNV1, SV2B, SLC12A5, KC…	1478	454	20240	1.8098	0.0491714	0.00406055	0.00403585
GOTERM_BP_DIRECT	GO:0007275~multicellular organism development	119	5.7795	1.1468e-05	KDM1A, MYT1L, POGK, D130043K22RIK, DACH2, CDH9, CLGN, CDH4, CDH3, INSC, STMN1, PITX3, HES6, EPHA8, NANOS3, CEP131, RFX3, EBF2, SCRIB, MYT1, OLFM1, EID2, LMX1A, SFRP5, TSSK5, TIMELESS, TSSK6, HOXB3, FREM2, HACD1, BEX1, TSHZ2, FBXO45, IGSF9, EFNB3, SPAST, CDH20, CDH22, HOXC5, HOXC4, NKX6-1, WNT3, BHLHA9, JAG2, ZBTB18, FZD3, PHC2, PHC1, ODF4, FOXN4, TDRD6, TDRD5, L1CAM, BMP7, PHOX2A, AHI1, DAB1, HOO…	1478	1098	20240	1.48416	0.0514184	0.00406055	0.00403585
GOTERM_BP_DIRECT	GO:0035176~social behavior	17	0.825644	1.55024e-05	TBX1, CHRNB2, GRID1, NRXN1, GAD1, ULK4, NRXN2, NR2E1, MAPK8IP2, KALRN, GRIN1, NPAS4, PCM1, BRINP1, TH, KCNQ2, SHANK1	1478	66	20240	3.52729	0.0688715	0.00509696	0.00506595
GOTERM_BP_DIRECT	GO:2000300~regulation of synaptic vesicle exocytosis	19	0.922778	3.38921e-05	CHRNB2, CHRNA3, CHRNA5, SYT1, NPY1R, FBXO45, SYP, ADCY1, STXBP5L, RIMS2, RIMS1, GRM4, RIMS3, CACNB4, SV2B, CSPG5, DRD2, APBA2, DRD4	1478	85	20240	3.06105	0.144447	0.0104003	0.0103371
GOTERM_BP_DIRECT	GO:0007628~adult walking behavior	13	0.631374	0.000103334	SPTBN4, AGTPBP1, CHD7, CEND1, UCHL3, UCHL1, CACNB4, DAB1, EFNB3, CNTN2, DRD2, FXN, SCN1A	1478	47	20240	3.78775	0.378532	0.0297279	0.0295471
GOTERM_BP_DIRECT	GO:0007155~cell adhesion	71	3.44828	0.000113425	PTPRU, TENM2, CLSTN2, CLSTN3, NCAN, INPPL1, TCAM1, ICAM5, CDH9, COMP, CDH4, CDH3, MMP24, CNTNAP5B, CNTNAP5A, CHL1, CLDN23, TNR, NRCAM, CCN3, EPHA8, IZUMO1, APLP1, AJAP1, CLDN6, CLDN11, ITGAD, CLDN9, CLDN14, CDHR1, CDHR2, CLDN7, CDH13, DSG2, IGFALS, COL6A5, SPACA7, DSCAML1, SSX2IP, FREM2, ITGA9, ASTN1, CALCA, PCDH10, NRXN1, MSLNL, NRXN2, EFS, CDH20, CDH22, CDH23, CTNNA2, CTNNAL1, HES5, LMLN, CADM4…	1478	611	20240	1.5913	0.40674	0.0307114	0.0305246
GOTERM_BP_DIRECT	GO:0007409~axonogenesis	22	1.06848	0.000169352	SPTBN4, BRSK1, BRSK2, ATP8A2, BCL11B, PLPPR4, APLP1, CCK, ADCY1, KALRN, SNAP91, UCHL1, SPAST, DAB1, PTPRZ1, SLITRK1, MAP2, STMN1, TRIM46, CNTN2, CTNNA2, DRD2	1478	121	20240	2.48985	0.541408	0.0433071	0.0430437
GOTERM_BP_DIRECT	GO:0008344~adult locomotory behavior	16	0.777076	0.000213199	OPRD1, SEZ6, SEZ6L, SEZ6L2, KALRN, GRIN1, EPS8, GRM2, FGF14, CHL1, OTOG, CDH23, PPT1, FGF12, DRD4, SNCA	1478	73	20240	3.00146	0.625236	0.0516502	0.051336
GOTERM_BP_DIRECT	GO:0045665~negative regulation of neuron differentiation	17	0.825644	0.000288663	BEX1, GPR37L1, NR2E1, FUOM, ASCL1, BMP7, SOX21, RAP1GAP, CD24A, PTBP1, DISP3, LMX1A, ID4, TUNAR, CNTN2, CNTN4, HES5	1478	83	20240	2.80483	0.735234	0.0638426	0.0634543
GOTERM_BP_DIRECT	GO:0007612~learning	16	0.777076	0.000291265	CHRNB2, SLC12A5, NRXN1, ELAVL4, SLC8A2, GRIN1, NPAS4, JPH4, GRM5, GRM4, HRH3, TH, KCNQ2, CNTN2, FGF13, PAK5	1478	75	20240	2.92143	0.738387	0.0638426	0.0634543
GOTERM_BP_DIRECT	GO:0030154~cell differentiation	113	5.4881	0.000308275	TDRKH, IHO1, KDM1A, MYT1L, CPNE6, SOX21, CLGN, FGF5, RIMS2, RIMS1, INSC, STMN1, HES6, SRRM4, NKX6-2, UNC13A, SFMBT1, NANOS3, CEP131, RFX3, DLEC1, SCRIB, MYT1, NPAS4, SPOCD1, DISP3, EID2, SFRP5, TSSK5, TSSK6, BEX1, KLHL10, CEND1, CPLX2, IGSF9, KLC3, EFNB3, SPAST, NKX6-1, JAG2, SYT3, PLK5, SYT1, TNK2, ODF4, FOXN4, TDRD6, TDRD5, L1CAM, BMP7, AHI1, DAB1, LHX3, HOOK1, FEV, ID4, SLC26A8, H1F6, CSPG5, T…	1478	1116	20240	1.3866	0.758095	0.0644995	0.0641072
GOTERM_BP_DIRECT	GO:0098609~cell-cell adhesion	31	1.50559	0.000336402	TENM2, TCAM1, ICAM5, CDH9, RAP1GAP, IGSF9, CDH4, CDH3, CDH20, CDH22, NRCAM, CTNNA2, CSTA2, ADGRV1, KIRREL2, DCC, SCRIB, NFASC, ITGAD, DLG3, CDHR1, FAT1, CDH13, CNTN2, DSG2, TJP3, CSTDC6, CSTDC5, ITGA9, NECTIN1, ASTN1	1478	211	20240	2.01194	0.78748	0.0657897	0.0653895
GOTERM_BP_DIRECT	GO:0007156~homophilic cell adhesion via plasma membrane adhesion molecules	27	1.31132	0.000343027	PTPRT, CLSTN2, PCDH10, CLSTN3, CDH9, IGSF9, IGSF21, CDH4, CDH3, CDH20, CDH22, CDH23, NRCAM, CADM4, PCDH9, CNTN6, CADM2, PCDH8, L1CAM, CDHR1, CDHR2, FAT1, CDH13, DSG2, IGSF9B, DSCAML1, NECTIN1	1478	173	20240	2.13724	0.793865	0.0657897	0.0653895
GOTERM_BP_DIRECT	GO:0048172~regulation of short-term neuronal synaptic plasticity	8	0.388538	0.000361015	SYNGR1, UNC13A, SYP, SHISA8, PPFIA3, SHISA7, SLC8A2, SHISA6	1478	20	20240	5.47767	0.810251	0.0664701	0.0660658
GOTERM_BP_DIRECT	GO:0034220~ion transmembrane transport	16	0.777076	0.000523191	GABRQ, CHRNB2, RYR2, KCNJ6, CHRNB4, CHRNA3, CHRNA2, CHRNA5, GRIK5, HTR3A, GRIN2C, CHRNG, KCNQ2, GABRD, SLC24A5, SLC26A5	1478	79	20240	2.77351	0.910084	0.0926249	0.0920615
GOTERM_BP_DIRECT	GO:0030388~fructose 1,6-bisphosphate metabolic process	6	0.291404	0.000654002	ALDOART2, ALDOART1, ALDOC, ALDOA, FBP1, PFKP	1478	11	20240	7.46955	0.950775	0.107079	0.106428
GOTERM_BP_DIRECT	GO:0044331~cell-cell adhesion mediated by cadherin	9	0.437105	0.000654204	CDH4, CDH3, MMP24, CDH20, CDHR2, CDH22, CDH13, CDH9, PLEKHA7	1478	28	20240	4.4017	0.950821	0.107079	0.106428
GOTERM_BP_DIRECT	GO:0007420~brain development	38	1.84556	0.000684724	RTN1, TUBGCP2, HPCA, ULK4, NR2E1, ADCY1, MACROH2A2, CDH22, CASP2, JHY, MACROD2, SLC38A3, NEFH, HES5, RGS7, MFSD2A, MBD3, SLC6A17, SYT1, CADM2, BSX, MACO1, PBX4, MEIS3, POU3F1, GRHL2, POU3F4, NFASC, SBK1, LMX1A, KCNQ2, DCX, ID4, PPT1, CNTN2, CNTN4, DSCAML1, CDK5R1	1478	291	20240	1.78824	0.95727	0.107079	0.106428
GOTERM_BP_DIRECT	GO:0045104~intermediate filament cytoskeleton organization	8	0.388538	0.000697888	FAM83H, MACF1, KRT18, EPPK1, NEFM, NEFH, EVPL, PRPH	1478	22	20240	4.9797	0.959784	0.107079	0.106428
GOTERM_BP_DIRECT	GO:0008380~RNA splicing	37	1.79699	0.000745189	TCERG1, DHX9, CELF3, ELAVL4, U2AF1, UMOD, AKAP17B, PTBP1, SNRPD2, SNRPD1, KHSRP, PPP1R8, HABP4, SNRPD3, HNRNPA1, TIA1, SRRM4, USP49, TAF15, NCBP1, RBFOX3, PRMT1, THOC3, LSM4, GCFC2, SFPQ, RBMXL1, WT1, ESRP1, PPIE, SNRPE, SRSF4, RNPS1, SNRPF, SRSF7, RBM24, SNRPA	1478	282	20240	1.79675	0.967658	0.110649	0.109976
GOTERM_BP_DIRECT	GO:0035725~sodium ion transmembrane transport	17	0.825644	0.00083778	HCN4, HCN3, SLC6A17, STK39, PKD2L1, SLC8A1, SLC8A2, SLC5A5, SLC6A5, SCN9A, KCNQ2, SCN5A, KCNK1, SLC24A5, GM13629, SCN1A, HCN1	1478	91	20240	2.55825	0.978888	0.11803	0.117312
GOTERM_BP_DIRECT	GO:0014059~regulation of dopamine secretion	9	0.437105	0.000846185	CHRNB2, GRM2, SYT3, SYT1, DRD2, SYT9, SYT7, SNCA, SYT17	1478	29	20240	4.24992	0.97969	0.11803	0.117312
GOTERM_BP_DIRECT	GO:0048712~negative regulation of astrocyte differentiation	7	0.339971	0.000916962	DAB1, ID4, NR2E1, GPR37L1, F2, HES5, DLL3	1478	17	20240	5.63878	0.985341	0.12414	0.123385
GOTERM_BP_DIRECT	GO:0008306~associative learning	12	0.582807	0.000946305	CHRNB2, SNAP25, BRSK1, CLSTN2, ELAVL4, PPT1, TNR, DRD2, NPTX2, DRD4, SHANK1, GRIN1	1478	51	20240	3.22216	0.987195	0.124453	0.123696
GOTERM_BP_DIRECT	GO:0050877~neurological system process	13	0.631374	0.00133361	GABRQ, CHRNB2, CHRNB4, CHRNA3, ADGRV1, CHRNA2, CHRNA5, HTR3A, CACNB4, CHRNG, SARM1, CACNG2, GABRD	1478	61	20240	2.91843	0.997851	0.165309	0.164303
GOTERM_BP_DIRECT	GO:2000463~positive regulation of excitatory postsynaptic potential	10	0.485673	0.00134699	RIMS2, RIMS1, CUX2, NETO1, NRXN1, GRIN2C, DRD4, STX1A, SHANK1, GRIN1	1478	38	20240	3.60373	0.997979	0.165309	0.164303
GOTERM_BP_DIRECT	GO:0050768~negative regulation of neurogenesis	9	0.437105	0.0013647	CD24A, PCM1, BRINP1, KDM1A, ABCC8, BMP7, MT3, PITX3, DLL3	1478	31	20240	3.97573	0.998138	0.165309	0.164303
GOTERM_BP_DIRECT	GO:0006887~exocytosis	20	0.971345	0.00147059	SNAP25, RPH3AL, SYT3, BRSK2, UNC13A, DOC2A, KCNB1, GCGR, MICAL3, CPLX2, LIN7B, CPLX1, SYT7, SYT17, STXBP5L, RIMS2, RIMS1, RIMS3, RAB25, STX1A	1478	123	20240	2.2267	0.998857	0.173568	0.172512
GOTERM_BP_DIRECT	GO:0031175~neuron projection development	26	1.26275	0.00153223	ATP8A2, NRXN1, BICDL1, STMN3, STMN4, CAMSAP1, ATCAY, MAP2, GALR2, CHL1, STMN1, NRTN, SH3GL2, PSD, LGI1, EPHA8, PRMT1, L1CAM, POU4F1, CAMSAP3, GPRIN2, CD24A, CNTN2, CNTN3, CNTN4, CDK5R1	1478	181	20240	1.96712	0.99914	0.176321	0.175248
GOTERM_BP_DIRECT	GO:0042755~eating behavior	10	0.485673	0.0016393	OPRD1, PYY, UCHL1, ATP8A2, HRH3, NPY5R, TH, BSX, CCK, UCHL3	1478	39	20240	3.51133	0.999475	0.181888	0.180782
GOTERM_BP_DIRECT	GO:0030182~neuron differentiation	33	1.60272	0.00165964	BRSK1, BRSK2, RTN1, MYT1L, ELAVL4, CEND1, NR2E1, FUOM, ASCL1, HDAC9, ATOH7, RNF112, NKX6-1, BAHCC1, WNT3, HES5, TRPC5, DTNB, DNMT3A, TBR1, WNT16, POU4F1, DAB1, LHX3, LMX1A, DOK5, SNPH, ID4, CNTN2, INSM2, INSM1, CDK5R1, LHX8	1478	253	20240	1.7862	0.999522	0.181888	0.180782
GOTERM_BP_DIRECT	GO:0006836~neurotransmitter transport	11	0.53424	0.00177968	SLC6A5, RIMS2, RIMS1, RIMS3, SV2B, SLC6A17, SLC29A4, CPLX2, CPLX1, SLC18A1, STX1A	1478	47	20240	3.20502	0.999725	0.186734	0.185598
GOTERM_BP_DIRECT	GO:1902476~chloride transmembrane transport	13	0.631374	0.00178499	GABRQ, CASR, SLC12A5, ANO8, ANO9, ANO7, CLCN2, CLCN1, SLC26A9, CLCA3A1, GABRD, SLC12A8, SLC26A5	1478	63	20240	2.82578	0.999732	0.186734	0.185598
GOTERM_BP_DIRECT	GO:0001764~neuron migration	23	1.11705	0.00218472	FZD3, DCC, TUBGCP2, D130043K22RIK, CCK, FBXO45, ASCL1, POU4F1, PEX7, PCM1, DAB1, CHL1, DCX, TRIM46, SPOCK1, CNTN2, MDGA2, NKX6-1, DRD2, FGF13, CDK5R1, MARK1, ASTN1	1478	156	20240	2.01901	0.999958	0.223472	0.222113
GOTERM_BP_DIRECT	GO:1901379~regulation of potassium ion transmembrane transport	7	0.339971	0.00237587	DPP6, KCNIP1, KCNC1, KCNIP2, KCNIP3, KCNN2, KCNAB3	1478	20	20240	4.79296	0.999982	0.237742	0.236296
GOTERM_BP_DIRECT	GO:0050806~positive regulation of synaptic transmission	9	0.437105	0.00258319	RIMS2, LGI1, RIMS1, RIMS3, EFNB3, SYT1, CLSTN2, CLSTN3, SNCA	1478	34	20240	3.62493	0.999993	0.252988	0.251449
GOTERM_BP_DIRECT	GO:0070782~phosphatidylserine exposure on apoptotic cell surface	5	0.242836	0.00264132	XKR7, TRPC5, XKR9, XKR4, XKR6	1478	9	20240	7.60788	0.999995	0.253292	0.251751
GOTERM_BP_DIRECT	GO:0019228~neuronal action potential	11	0.53424	0.00289281	CHRNB2, GJD2, DPP6, CHRNB4, P2RX3, SCN9A, KCNQ2, GPR88, SCN5A, SCN1A, HCN1	1478	50	20240	3.01272	0.999998	0.266312	0.264692
GOTERM_BP_DIRECT	GO:0006644~phospholipid metabolic process	11	0.53424	0.00289281	PLA2G2F, PLPP4, PLPPR1, PLPPR2, PLA2G2C, PLPPR4, PLPPR5, NAPEPLD, GDPD1, PLA2G3, SNCA	1478	50	20240	3.01272	0.999998	0.266312	0.264692
GOTERM_BP_DIRECT	GO:0000381~regulation of alternative mRNA splicing, via spliceosome	13	0.631374	0.00306461	ZC3H10, TIA1, SRRM4, KHDRBS3, RBFOX3, CELF3, CELF6, PTBP1, RBMXL1, MYOD1, RNPS1, HNRNPA1, RBM24	1478	67	20240	2.65708	0.999999	0.267257	0.265632
GOTERM_BP_DIRECT	GO:2000311~regulation of AMPA receptor activity	7	0.339971	0.00312318	NRXN1, MAPK8IP2, CACNG2, SHISA8, CACNG5, SHANK1, SHISA6	1478	21	20240	4.56473	0.999999	0.267257	0.265632
GOTERM_BP_DIRECT	GO:0017156~calcium ion regulated exocytosis	9	0.437105	0.0031378	RIMS2, SYT3, RIMS3, SYT1, SYT9, SYN2, STX1A, SYT7, SYT17	1478	35	20240	3.52136	0.999999	0.267257	0.265632
GOTERM_BP_DIRECT	GO:0060041~retina development in camera-type eye	16	0.777076	0.0032314	TUB, AGTPBP1, CHD7, HPCA, NR2E1, UCHL3, CLCN2, NR2E3, RP1L1, AHI1, RBP4, IMPDH2, DCX, GNAT1, NECTIN1, MDM1	1478	94	20240	2.33092	1	0.267257	0.265632
GOTERM_BP_DIRECT	GO:0031018~endocrine pancreas development	8	0.388538	0.00329389	NKX6-2, GIPR, PDE3B, PDX1, RFX3, INSM1, NKX6-1, MYT1	1478	28	20240	3.91262	1	0.267257	0.265632
GOTERM_BP_DIRECT	GO:0008016~regulation of heart contraction	8	0.388538	0.00329389	GNAO1, HCN4, CALCA, DMPK, TH, CACNA1B, CACNA2D2, FOXN4	1478	28	20240	3.91262	1	0.267257	0.265632
GOTERM_BP_DIRECT	GO:0048791~calcium ion-regulated exocytosis of neurotransmitter	6	0.291404	0.00332229	RIMS2, RIMS1, SNAP25, RIMS3, SYT1, SYT7	1478	15	20240	5.47767	1	0.267257	0.265632
GOTERM_BP_DIRECT	GO:0050890~cognition	11	0.53424	0.00336757	CHRNB2, GRM5, CUX2, HRH3, CHL1, CHD7, KCNQ2, SLC1A4, JAKMIP1, SLC8A2, MFSD2A	1478	51	20240	2.95365	1	0.267257	0.265632
GOTERM_BP_DIRECT	GO:0090036~regulation of protein kinase C signaling	4	0.194269	0.00346731	ULK4, SEZ6, SEZ6L2, SEZ6L	1478	5	20240	10.9553	1	0.270509	0.268864
GOTERM_BP_DIRECT	GO:0006821~chloride transport	15	0.728509	0.00362198	GABRQ, SLC12A5, CLCNKB, ANO8, ANO9, ANO7, CLCN2, CLCN1, CLCA3B, SLC26A8, SLC26A9, CLCA3A1, GABRD, CLCA3A2, SLC26A5	1478	86	20240	2.38852	1	0.277866	0.276176
GOTERM_BP_DIRECT	GO:0017158~regulation of calcium ion-dependent exocytosis	7	0.339971	0.00403266	SYT3, RPH3AL, SYT1, DOC2A, SYT9, SYT7, SYT17	1478	22	20240	4.35724	1	0.293826	0.292039
GOTERM_BP_DIRECT	GO:0000387~spliceosomal snRNP assembly	8	0.388538	0.0040727	PRMT7, SNRPD2, SNRPD1, SNRPE, SNRPD3, SNRPF, TDRD6, LSM4	1478	29	20240	3.77771	1	0.293826	0.292039
GOTERM_BP_DIRECT	GO:0035095~behavioral response to nicotine	5	0.242836	0.00414919	CHRNB2, GRM2, CHRNA3, CHRNB4, CHRNA5	1478	10	20240	6.84709	1	0.293826	0.292039
GOTERM_BP_DIRECT	GO:0061669~spontaneous neurotransmitter secretion	5	0.242836	0.00414919	RIMS2, RIMS1, RPH3AL, SYT1, DOC2A	1478	10	20240	6.84709	1	0.293826	0.292039
GOTERM_BP_DIRECT	GO:0042276~error-prone translesion synthesis	5	0.242836	0.00414919	MAD2L2, POLD3, REV1, REV3L, PRIMPOL	1478	10	20240	6.84709	1	0.293826	0.292039
GOTERM_BP_DIRECT	GO:0007216~G-protein coupled glutamate receptor signaling pathway	6	0.291404	0.00454508	GRM3, GRM2, GRM5, DAGLA, GRM4, HOMER2	1478	16	20240	5.13532	1	0.316985	0.315057
GOTERM_BP_DIRECT	GO:0031047~gene silencing by RNA	12	0.582807	0.00483819	TNRC6C, SPOCD1, TDRKH, LIN28B, LIN28A, CNOT7, NCBP1, DHX9, ERI1, TUT4, XPO5, CNOT3	1478	62	20240	2.65049	1	0.332195	0.330174
GOTERM_BP_DIRECT	GO:0048169~regulation of long-term neuronal synaptic plasticity	8	0.388538	0.00498326	RIMS1, GRM5, SYNGR1, NETO1, SYP, DRD2, SNCA, GRIN1	1478	30	20240	3.65178	1	0.332195	0.330174
GOTERM_BP_DIRECT	GO:0051963~regulation of synapse assembly	7	0.339971	0.00512401	CHRNB2, CLSTN3, RAB17, ICAM5, ELAVL2, GRIN1, NECTIN1	1478	23	20240	4.16779	1	0.332195	0.330174
GOTERM_BP_DIRECT	GO:0098962~regulation of postsynaptic neurotransmitter receptor activity	7	0.339971	0.00512401	NETO1, NRXN2, CACNG2, NPTX2, SHISA7, CACNG5, SHISA6	1478	23	20240	4.16779	1	0.332195	0.330174
GOTERM_BP_DIRECT	GO:0016338~calcium-independent cell-cell adhesion via plasma membrane cell-adhesion molecules	7	0.339971	0.00512401	CLDN11, CLDN6, CLDN14, CLDN9, CLDN23, CLDN7, DSCAML1	1478	23	20240	4.16779	1	0.332195	0.330174
GOTERM_BP_DIRECT	GO:0006816~calcium ion transport	21	1.01991	0.00594281	CHRNB2, RYR2, TRPC5, TRPC3, TRPC4, CACNA2D3, CACNA1B, PKD1L1, CACNA2D2, PKD2L1, SLC8A1, SLC8A2, GRIN1, BSPRY, CYP27B1, CACNB4, MYB, CDH23, CACNG2, SLC24A5, CACNG5	1478	149	20240	1.93005	1	0.376749	0.374457
GOTERM_BP_DIRECT	GO:0006828~manganese ion transport	6	0.291404	0.0060568	XNDC1, TRPC5, TRPC3, MMGT2, TRPC4, XNTRPC	1478	17	20240	4.83324	1	0.376749	0.374457
GOTERM_BP_DIRECT	GO:0021953~central nervous system neuron differentiation	6	0.291404	0.0060568	BRINP2, BCL11B, LMX1A, SPOCK1, NKX6-1, POU4F1	1478	17	20240	4.83324	1	0.376749	0.374457
GOTERM_BP_DIRECT	GO:0007154~cell communication	9	0.437105	0.00632896	JAG2, GJD2, ADGRV1, FRAS1, MIP, SPTB, FREM2, SLC8A1, SLC8A2	1478	39	20240	3.1602	1	0.383083	0.380752
GOTERM_BP_DIRECT	GO:0098742~cell-cell adhesion via plasma-membrane adhesion molecules	9	0.437105	0.00632896	CDH4, CDH3, MMP24, EPCAM, CDH20, CDH22, CDH23, CDH13, CDH9	1478	39	20240	3.1602	1	0.383083	0.380752
GOTERM_BP_DIRECT	GO:0007411~axon guidance	25	1.21418	0.00640829	TENM2, KALRN, CDH4, EFNB3, DPYSL5, CHL1, KIF5A, NRCAM, WNT3, LGI1, EPHA8, CNTN6, DCC, SEMA4G, L1CAM, BMP7, NFASC, LMX1A, RTN4RL1, CNTN2, IGFALS, CNTN4, DSCAML1, CDK5R1, NECTIN1	1478	191	20240	1.79243	1	0.383083	0.380752
GOTERM_BP_DIRECT	GO:0051823~regulation of synapse structural plasticity	4	0.194269	0.00655871	DMPK, NCAN, CTNNA2, DRD2	1478	6	20240	9.12945	1	0.387048	0.384694
GOTERM_BP_DIRECT	GO:0035249~synaptic transmission, glutamatergic	11	0.53424	0.0067428	GRM3, GRM2, UNC13A, CACNB4, CLSTN3, GRID1, GRIK5, TNR, GRIK4, GRIN2C, GRIN1	1478	56	20240	2.68993	1	0.392875	0.390485
GOTERM_BP_DIRECT	GO:0055001~muscle cell development	8	0.388538	0.00725219	COMP, UCHL1, CACNB4, WFIKKN1, KDM1A, WFIKKN2, CACNA2D2, SLC8A1	1478	32	20240	3.42355	1	0.410837	0.408338
GOTERM_BP_DIRECT	GO:2000179~positive regulation of neural precursor cell proliferation	8	0.388538	0.00725219	DISP3, KDM1A, NAP1L1, NR2E1, INSM1, PROX1, ASCL1, TOX	1478	32	20240	3.42355	1	0.410837	0.408338
GOTERM_BP_DIRECT	GO:0001835~blastocyst hatching	9	0.437105	0.00741612	COPRS, PLPP4, ARHGDIG, RBBP8, STMN3, BCOR, HS3ST6, FBLL1, SMARCA4	1478	40	20240	3.08119	1	0.410837	0.408338
GOTERM_BP_DIRECT	GO:0007605~sensory perception of sound	33	1.60272	0.00742548	SPTBN4, PGAP1, COL11A2, CHD7, USH1C, CABP2, ESPN, OTOA, PPIP5K2, CDH23, OTOG, OTOF, MBP, PDZD7, TPRN, JAG2, TBX1, CDKN2D, CHRNB2, TUB, GRXCR2, SRRM4, ADGRV1, ATP8B1, HOMER2, LHFPL5, LHFPL4, POU3F4, TH, SERPINB6C, KCNQ2, KCNQ4, SLC26A5	1478	279	20240	1.61974	1	0.410837	0.408338
GOTERM_BP_DIRECT	GO:0006397~mRNA processing	41	1.99126	0.00749735	TCERG1, KHDRBS3, DHX9, CELF3, CSTF2, ELAVL4, CELF6, U2AF1, AKAP17B, ADARB2, TSEN2, TENT4A, PTBP1, SNRPD2, SNRPD1, KHSRP, PPP1R8, HABP4, SNRPD3, HNRNPA1, TIA1, SRRM4, USP49, PNPT1, NCBP1, RBFOX3, THOC3, LSM4, NUDT21, GCFC2, SFPQ, RBMXL1, ESRP1, PPIE, SNRPE, SRSF4, RNPS1, SNRPF, SRSF7, RBM24, SNRPA	1478	368	20240	1.52571	1	0.410837	0.408338
GOTERM_BP_DIRECT	GO:0048814~regulation of dendrite morphogenesis	7	0.339971	0.0079315	CHRNB2, CHRNA3, SKOR2, PTPRZ1, SARM1, NR2E1, GRIN1	1478	25	20240	3.83437	1	0.429514	0.426902
GOTERM_BP_DIRECT	GO:0035094~response to nicotine	10	0.485673	0.00824704	CHRNB2, CHRNA3, CHRNB4, CHRNA2, CHRNA5, PDX1, ABAT, NKX6-1, DRD2, KCNK1	1478	49	20240	2.79473	1	0.441408	0.438723
GOTERM_BP_DIRECT	GO:0051966~regulation of synaptic transmission, glutamatergic	8	0.388538	0.0086371	GRM3, GRM2, GRM5, GRM4, SYT1, FRRS1L, PLPPR4, MAPK8IP2	1478	33	20240	3.3198	1	0.446936	0.444217
GOTERM_BP_DIRECT	GO:2000045~regulation of G1/S transition of mitotic cell cycle	11	0.53424	0.00866099	CDKN2D, HACD1, PBRM1, CDKN1A, PLK5, BCL7A, BCL7C, TCF3, ARID2, TJP3, SMARCA4	1478	58	20240	2.59717	1	0.446936	0.444217
GOTERM_BP_DIRECT	GO:0034109~homotypic cell-cell adhesion	5	0.242836	0.00869268	CD24A, PTPRU, MEGF11, GM1123, L1CAM	1478	12	20240	5.70591	1	0.446936	0.444217
GOTERM_BP_DIRECT	GO:0072659~protein localization to plasma membrane	23	1.11705	0.0087387	RAB3B, SPTBN4, RAB3C, FYB2, C2CD5, KCNB1, KCNIP3, KCNB2, TESC, ZDHHC23, ZDHHC22, ZDHHC2, EFR3B, DPP6, NFASC, BAG4, WNK3, MAP7, FGF13, YPEL4, MRAP2, SKAP1, PACSIN1	1478	175	20240	1.79981	1	0.446936	0.444217
GOTERM_BP_DIRECT	GO:0007218~neuropeptide signaling pathway	15	0.728509	0.00887266	OPRD1, CALCA, GIPR, CARTPT, SSTR3, SSTR5, HCRTR1, POMC, NPPB, CORT, PYY, PCSK1N, GALR2, SCG5, NTSR2	1478	95	20240	2.16224	1	0.4488	0.44607
GOTERM_BP_DIRECT	GO:0007623~circadian rhythm	16	0.777076	0.00916246	TPH1, DDC, KCNH7, DHX9, ADCY1, PROX1, NR0B2, ASS1, NPAS2, ATOH7, MTNR1A, IMPDH2, SCN9A, ID4, TIMELESS, PROK1	1478	105	20240	2.08673	1	0.458422	0.455633
GOTERM_BP_DIRECT	GO:2000781~positive regulation of double-strand break repair	9	0.437105	0.0100044	PBRM1, BCL7A, BCL7C, TIMELESS, SPIRE1, SIRT6, ARID2, WRAP53, SMARCA4	1478	42	20240	2.93447	1	0.48307	0.480131
GOTERM_BP_DIRECT	GO:0010996~response to auditory stimulus	6	0.291404	0.0100749	ATOH7, ATP8A2, KCNC1, KCNQ2, D130043K22RIK, SLC26A5	1478	19	20240	4.32448	1	0.48307	0.480131
GOTERM_BP_DIRECT	GO:0060074~synapse maturation	6	0.291404	0.0100749	IGSF21, NRXN1, SEZ6, SEZ6L2, SEZ6L, SHANK1	1478	19	20240	4.32448	1	0.48307	0.480131
GOTERM_BP_DIRECT	GO:0051693~actin filament capping	6	0.291404	0.0100749	VIL1, SPTBN4, SCIN, VILL, SPTB, SPTBN2	1478	19	20240	4.32448	1	0.48307	0.480131
GOTERM_BP_DIRECT	GO:0048488~synaptic vesicle endocytosis	10	0.485673	0.0107198	CD24A, SYT1, SCRIB, SYP, SNCB, SH3GL2, SNAP91, STX1A, PACSIN1, SNCA	1478	51	20240	2.68513	1	0.504843	0.501772
GOTERM_BP_DIRECT	GO:0098907~regulation of SA node cell action potential	4	0.194269	0.010858	HCN4, HCN3, RYR2, HCN1	1478	7	20240	7.82525	1	0.504843	0.501772
GOTERM_BP_DIRECT	GO:0099502~calcium-dependent activation of synaptic vesicle fusion	4	0.194269	0.010858	SYT1, DOC2A, SYT9, SYT7	1478	7	20240	7.82525	1	0.504843	0.501772
GOTERM_BP_DIRECT	GO:0016486~peptide hormone processing	5	0.242836	0.0118405	PCSK2, PCSK1, PCSK1N, SCG5, PCSK4	1478	13	20240	5.26699	1	0.53433	0.531079
GOTERM_BP_DIRECT	GO:0016331~morphogenesis of embryonic epithelium	5	0.242836	0.0118405	JAG2, KDF1, PCDH8, PDX1, SCRIB	1478	13	20240	5.26699	1	0.53433	0.531079
GOTERM_BP_DIRECT	GO:1901385~regulation of voltage-gated calcium channel activity	5	0.242836	0.0118405	CACNB4, HPCA, CABP5, CABP2, CABP1	1478	13	20240	5.26699	1	0.53433	0.531079
GOTERM_BP_DIRECT	GO:0006338~chromatin remodeling	26	1.26275	0.0119587	CHD7, PSIP1, CHD5, ZFP827, NUDT5, BCL7A, BCL7C, MYB, SMYD1, SMARCAD1, ARID2, MBD3, PCGF6, PBRM1, PHC1, KMT5C, SMARCA5, TET1, TBR1, DEK, UCHL5, SMARCA4, COPRS, SFPQ, PABPC1L, TCF3	1478	212	20240	1.67948	1	0.534426	0.531175
GOTERM_BP_DIRECT	GO:0006281~DNA repair	42	2.03983	0.0122826	RIF1, NUDT1, NUCKS1, SMC3, HDAC9, PRIMPOL, CDC14B, POLD3, HPF1, MRNIP, REV3L, RBBP8, POLI, SMARCAD1, USP51, MGME1, MBD4, POLN, KMT5C, SMARCA5, REV1, XRCC1, MRE11A, SIRT6, WRNIP1, USP28, UCHL5, MAD2L2, SFPQ, MSH2, TDP2, MSH3, RPA3, RFWD3, TDP1, ERCC2, NABP2, TIMELESS, DNA2, RAD9B, SUPT16, WRAP53	1478	391	20240	1.47099	1	0.543624	0.540317
GOTERM_BP_DIRECT	GO:0007528~neuromuscular junction development	9	0.437105	0.0132087	SPTBN4, TMEFF1, UNC13A, CACNB4, DOK7, CACNA2D2, CACNG2, KALRN, KY	1478	44	20240	2.80108	1	0.579044	0.575521
GOTERM_BP_DIRECT	GO:0007157~heterophilic cell-cell adhesion via plasma membrane cell adhesion molecules	10	0.485673	0.0137105	CRB2, CD24A, IGSF21, CDH4, TENM2, NRXN1, ADGRL1, UMOD, L1CAM, NECTIN1	1478	53	20240	2.58381	1	0.595373	0.591751
GOTERM_BP_DIRECT	GO:0007613~memory	17	0.825644	0.0148209	CHRNB2, IL1RN, KCNK10, CRTC1, ABCC8, CCK, KALRN, SHISA7, SLC8A2, GRIN1, HRH3, NETO1, LMX1A, TH, KCNQ2, FGF13, PAK5	1478	121	20240	1.92398	1	0.629905	0.626073
GOTERM_BP_DIRECT	GO:0030534~adult behavior	9	0.437105	0.0150655	SPTBN4, SLITRK1, NRXN1, ULK4, NRXN2, DRD2, UNC79, SPTBN2, SHANK1	1478	45	20240	2.73884	1	0.629905	0.626073
GOTERM_BP_DIRECT	GO:0046676~negative regulation of insulin secretion	9	0.437105	0.0150655	GNAO1, CHGA, KCNJ6, MTNR1A, KCNB1, ABCC8, CCN3, DRD2, STXBP5L	1478	45	20240	2.73884	1	0.629905	0.626073
GOTERM_BP_DIRECT	GO:0060084~synaptic transmission involved in micturition	3	0.145702	0.01519	CHRNB2, CHRNA3, CHRNB4	1478	3	20240	13.6942	1	0.629905	0.626073
GOTERM_BP_DIRECT	GO:0051586~positive regulation of dopamine uptake involved in synaptic transmission	3	0.145702	0.01519	RAB3B, DRD2, NAT8L	1478	3	20240	13.6942	1	0.629905	0.626073
GOTERM_BP_DIRECT	GO:0031103~axon regeneration	6	0.291404	0.0156156	BEX1, CHL1, CSPG5, RTN4RL2, CTNNA2, NEFH	1478	21	20240	3.91262	1	0.63128	0.62744
GOTERM_BP_DIRECT	GO:0016082~synaptic vesicle priming	6	0.291404	0.0156156	RIMS2, RIMS1, SNAP25, UNC13A, OTOF, SNCA	1478	21	20240	3.91262	1	0.63128	0.62744
GOTERM_BP_DIRECT	GO:0046839~phospholipid dephosphorylation	5	0.242836	0.0156346	PLPP4, PLPPR1, PLPPR2, PLPPR4, PLPPR5	1478	14	20240	4.89078	1	0.63128	0.62744
GOTERM_BP_DIRECT	GO:0071277~cellular response to calcium ion	15	0.728509	0.0161115	SYT3, ADGRV1, SYT1, KCNB1, NRXN1, HPCA, CPNE6, ADCY1, SYT9, SYT7, SYT17, KCNQ2, PPIF, SCN5A, GPLD1	1478	102	20240	2.01385	1	0.644881	0.640958
GOTERM_BP_DIRECT	GO:0097151~positive regulation of inhibitory postsynaptic potential	4	0.194269	0.0164385	RIMS2, RIMS1, ABAT, IGSF9B	1478	8	20240	6.84709	1	0.652298	0.64833
GOTERM_BP_DIRECT	GO:0007416~synapse assembly	11	0.53424	0.0169577	FARP1, PCLO, CLSTN3, SLITRK1, NRXN1, NRXN2, DRD2, ZDHHC2, CDH9, 2610042L04RIK, SPTBN2	1478	64	20240	2.35369	1	0.667148	0.66309
GOTERM_BP_DIRECT	GO:0032024~positive regulation of insulin secretion	12	0.582807	0.0179622	PTBP1, CASR, RBP4, RPH3AL, GIPR, PDX1, SIRT6, ABAT, NKX6-1, F2, NR0B2, GCK	1478	74	20240	2.22068	1	0.700676	0.696414
GOTERM_BP_DIRECT	GO:0006325~chromatin organization	39	1.89412	0.0185522	L3MBTL1, KDM3A, KDM1A, CHD7, CHD5, NUCKS1, MACROH2A2, HDAC9, LOXL2, DCAF1, BEND3, SMARCAD1, BRD8, SAMD1, ARID2, BAHCC1, SUZ12, CBX8, PBRM1, USP49, PRMT7, SETDB1, CBX3, BRPF3, KMT5C, PRMT1, SFMBT1, DNMT3A, SMARCA5, TET1, SIRT6, DEK, SMARCA4, COPRS, RBL1, ANP32E, BCOR, TOX, PTMA	1478	367	20240	1.45524	1	0.71298	0.708643
GOTERM_BP_DIRECT	GO:0016339~calcium-dependent cell-cell adhesion via plasma membrane cell adhesion molecules	8	0.388538	0.0185874	CDH4, CDH3, CDH20, NRXN1, CDH22, CDH23, CDH13, CDH9	1478	38	20240	2.88299	1	0.71298	0.708643
GOTERM_BP_DIRECT	GO:0048148~behavioral response to cocaine	6	0.291404	0.0190224	GRM2, HOMER2, ABAT, DRD2, DRD4, SNCA	1478	22	20240	3.73478	1	0.723636	0.719234
GOTERM_BP_DIRECT	GO:0048168~regulation of neuronal synaptic plasticity	7	0.339971	0.0194835	CNTN2, KCNN2, SYP, GRIN2C, ZDHHC2, SNCA, GRIN1	1478	30	20240	3.19531	1	0.729127	0.724692
GOTERM_BP_DIRECT	GO:1903861~positive regulation of dendrite extension	7	0.339971	0.0194835	RIMS2, RIMS1, SYT3, UNC13A, SYT1, CPNE6, SYT17	1478	30	20240	3.19531	1	0.729127	0.724692
GOTERM_BP_DIRECT	GO:0070588~calcium ion transmembrane transport	15	0.728509	0.0203289	XNDC1, RYR2, TRPC5, TRPC3, TRPC4, CACNA1B, PKD1L1, CACNA2D2, PKD2L1, SLC8A1, SLC8A2, CACNB4, XNTRPC, CACNG2, SLC24A5	1478	105	20240	1.95631	1	0.754627	0.750036
GOTERM_BP_DIRECT	GO:0048167~regulation of synaptic plasticity	11	0.53424	0.020725	NPAS4, JPH4, RIMS2, RIMS1, BRSK1, SLC38A1, RIMS3, FGF14, P2RX3, KCNQ2, GRIN1	1478	66	20240	2.28236	1	0.763176	0.758534
GOTERM_BP_DIRECT	GO:0031122~cytoplasmic microtubule organization	9	0.437105	0.021764	CAMSAP3, PCM1, HOOK2, HOOK1, TUBGCP2, STMN3, TUBGCP3, FSD1, CAMSAP1	1478	48	20240	2.56766	1	0.788816	0.784018
GOTERM_BP_DIRECT	GO:0050767~regulation of neurogenesis	9	0.437105	0.021764	HES6, KDM1A, CHD7, HOXB3, TNR, ASCL1, POU4F1, HES5, WNT3	1478	48	20240	2.56766	1	0.788816	0.784018
GOTERM_BP_DIRECT	GO:0043950~positive regulation of cAMP-mediated signaling	7	0.339971	0.0227103	POMC, CHGA, GIPR, GHRH, FFAR4, GPR61, RXFP2	1478	31	20240	3.09223	1	0.810235	0.805306
GOTERM_BP_DIRECT	GO:0051899~membrane depolarization	7	0.339971	0.0227103	CHRNB2, CHRNA3, CHRNB4, CHRNA2, CHRNA5, SCN5A, CACNG2	1478	31	20240	3.09223	1	0.810235	0.805306
GOTERM_BP_DIRECT	GO:0018345~protein palmitoylation	6	0.291404	0.022883	ZDHHC23, ZDHHC13, ZDHHC21, ZDHHC22, ZDHHC2, ZDHHC14	1478	23	20240	3.5724	1	0.810235	0.805306
GOTERM_BP_DIRECT	GO:0001956~positive regulation of neurotransmitter secretion	4	0.194269	0.0233371	UNC13A, CACNA1B, STX1A, SNCA	1478	9	20240	6.0863	1	0.813794	0.808844
GOTERM_BP_DIRECT	GO:0045687~positive regulation of glial cell differentiation	4	0.194269	0.0233371	RNF112, NKX6-2, SPINT1, NKX6-1	1478	9	20240	6.0863	1	0.813794	0.808844
GOTERM_BP_DIRECT	GO:0007162~negative regulation of cell adhesion	10	0.485673	0.0238309	DAB1, NAT8F2, PDE3B, CLDN7, PLXNA2, TNR, CDH13, HRG, DSCAML1, SPACA7	1478	58	20240	2.36107	1	0.824765	0.819748
GOTERM_BP_DIRECT	GO:0060079~excitatory postsynaptic potential	8	0.388538	0.0242074	NPAS4, CHRNA3, GRIK5, SEZ6, MAPK8IP2, GRIN2C, SNCA, GRIN1	1478	40	20240	2.73884	1	0.831541	0.826482
GOTERM_BP_DIRECT	GO:1904862~inhibitory synapse assembly	5	0.242836	0.0253006	NPAS4, CLSTN2, CLSTN3, FGF13, CBLN4	1478	16	20240	4.27943	1	0.856315	0.851106
GOTERM_BP_DIRECT	GO:0045956~positive regulation of calcium ion-dependent exocytosis	5	0.242836	0.0253006	SYT1, KCNB1, SYT9, STX1A, SYT7	1478	16	20240	4.27943	1	0.856315	0.851106
GOTERM_BP_DIRECT	GO:0010001~glial cell differentiation	7	0.339971	0.0262775	FGF5, MMP24, NCAN, DNER, ASCL1, POU3F1, PAX2	1478	32	20240	2.9956	1	0.882887	0.877516
GOTERM_BP_DIRECT	GO:0060088~auditory receptor cell stereocilium organization	6	0.291404	0.0272162	GRXCR2, LHFPL5, CDH23, SCRIB, PDZD7, TPRN	1478	24	20240	3.42355	1	0.889737	0.884325
GOTERM_BP_DIRECT	GO:0050908~detection of light stimulus involved in visual perception	6	0.291404	0.0272162	RBP4, ATP8A2, CACNB4, RGS9BP, GNAT1, REEP6	1478	24	20240	3.42355	1	0.889737	0.884325
GOTERM_BP_DIRECT	GO:0018230~peptidyl-L-cysteine S-palmitoylation	6	0.291404	0.0272162	ZDHHC19, ZDHHC23, ZDHHC21, ZDHHC22, ZDHHC2, ZDHHC14	1478	24	20240	3.42355	1	0.889737	0.884325
GOTERM_BP_DIRECT	GO:0006612~protein targeting to membrane	9	0.437105	0.0272546	ZDHHC19, RTP1, ZDHHC23, NACAD, ZDHHC21, ZDHHC22, CACNG2, ZDHHC2, ZDHHC14	1478	50	20240	2.46495	1	0.889737	0.884325
GOTERM_BP_DIRECT	GO:0050808~synapse organization	12	0.582807	0.0279526	GRM5, NFASC, PCLO, NBEA, LMX1A, TNR, SNCB, L1CAM, PPFIA3, SNCA, SLC8A2, SHANK1	1478	79	20240	2.08013	1	0.89924	0.893769
GOTERM_BP_DIRECT	GO:0045892~negative regulation of transcription, DNA-templated	64	3.10831	0.0288141	KDM1A, GFI1, PHB2, LOXL2, SCML4, MYB, TRIM24, DNMT3B, NELFCD, SAMD13, NKX3-1, NKX6-2, SFMBT1, DNMT3A, RFX3, SIRT6, TBR1, PROX1, POU3F1, CBFA2T2, PAX2, ZFP90, EID2, SFPQ, TIMELESS, L3MBTL1, CALCA, ZFP423, ZFP827, ASCL1, NPAS1, HDAC9, TCEAL7, RASD1, CUX2, ZSCAN10, SMYD1, SAMD1, HES5, JAZF1, RUNX1T1, MBD3, ZBTB18, PCGF6, PHC2, PHC1, SETDB1, CBX3, ATP8B1, KCNIP3, PDX1, PA2G4, BMP7, NR0B2, MT3, SMARCA…	1478	679	20240	1.29076	1	0.89924	0.893769
GOTERM_BP_DIRECT	GO:0045686~negative regulation of glial cell differentiation	3	0.145702	0.0289132	NKX6-2, LIN28A, NKX6-1	1478	4	20240	10.2706	1	0.89924	0.893769
GOTERM_BP_DIRECT	GO:1900738~positive regulation of phospholipase C-activating G-protein coupled receptor signaling pathway	3	0.145702	0.0289132	GPR27, CHGA, F2	1478	4	20240	10.2706	1	0.89924	0.893769
GOTERM_BP_DIRECT	GO:0015842~aminergic neurotransmitter loading into synaptic vesicle	3	0.145702	0.0289132	DDC, TH, SLC18A1	1478	4	20240	10.2706	1	0.89924	0.893769
GOTERM_BP_DIRECT	GO:0097118~neuroligin clustering involved in postsynaptic membrane assembly	3	0.145702	0.0289132	NRXN1, MAGI2, NRXN2	1478	4	20240	10.2706	1	0.89924	0.893769
GOTERM_BP_DIRECT	GO:1903539~protein localization to postsynaptic membrane	3	0.145702	0.0289132	GRIN2C, ZDHHC2, GRIN1	1478	4	20240	10.2706	1	0.89924	0.893769
GOTERM_BP_DIRECT	GO:0006306~DNA methylation	7	0.339971	0.0301976	SPOCD1, MBD4, MTRR, DNMT3A, BEND3, DNMT3B, GNASAS1	1478	33	20240	2.90483	1	0.927604	0.921961
GOTERM_BP_DIRECT	GO:0007417~central nervous system development	16	0.777076	0.0302282	NCAN, CHD7, APLP1, PDX1, ZIC5, MSI2, KALRN, PAX2, AHI1, SCIN, DAB1, ALDH5A1, LMX1A, DNER, NRCAM, DSCAML1	1478	121	20240	1.8108	1	0.927604	0.921961
GOTERM_BP_DIRECT	GO:0045944~positive regulation of transcription from RNA polymerase II promoter	110	5.3424	0.030798	TCERG1, KDM1A, MYT1L, CRTC1, NUCKS1, SOX21, IL4I1, SALL4, MYB, TUNAR, ARID2, PITX3, LMO1, BSX, RFX3, EBF2, TBR1, POU3F1, MYT1, GTF2F2, NPAS4, RBMXL1, LMX1A, IL23A, NCL, HOXB3, SKAP1, DHX9, MAZ, NPAS2, NPAT, GALR2, HOXC4, CAMTA1, DRD2, ZBED3, ZBTB18, AKIRIN1, EGR4, BCL11B, SMARCA5, FOXN4, POU2F2, MAFA, BMP7, PHOX2A, SMARCA4, AHI1, MLXIPL, CNOT7, LHX3, FEV, ID4, HNRNPD, TCF3, ZCCHC12, CHD7, SLC40A1…	1478	1257	20240	1.19838	1	0.938828	0.933117
GOTERM_BP_DIRECT	GO:0033603~positive regulation of dopamine secretion	4	0.194269	0.0315605	CHRNB2, PCP4, SYT1, SLC18A1	1478	10	20240	5.47767	1	0.939286	0.933572
GOTERM_BP_DIRECT	GO:2000369~regulation of clathrin-dependent endocytosis	4	0.194269	0.0315605	DNAJC6, TNK2, SH3GL2, SNAP91	1478	10	20240	5.47767	1	0.939286	0.933572
GOTERM_BP_DIRECT	GO:0021549~cerebellum development	10	0.485673	0.0319849	ZBTB18, AGTPBP1, KCNC1, LMX1A, HNRNPD, CEND1, ABAT, GART, SSTR3, CDK5R1	1478	61	20240	2.24495	1	0.939286	0.933572
GOTERM_BP_DIRECT	GO:0099645~neurotransmitter receptor localization to postsynaptic specialization membrane	6	0.291404	0.0320373	LGI1, NETO1, LHFPL4, CACNG2, NPTX2, KALRN	1478	25	20240	3.2866	1	0.939286	0.933572
GOTERM_BP_DIRECT	GO:0000380~alternative mRNA splicing, via spliceosome	6	0.291404	0.0320373	SFPQ, NCBP1, KDM1A, DHX9, ESRP1, HNRNPA1	1478	25	20240	3.2866	1	0.939286	0.933572
GOTERM_BP_DIRECT	GO:0033554~cellular response to stress	6	0.291404	0.0320373	NPAS4, GRM3, GRM2, PRDX2, MAP3K15, UMOD	1478	25	20240	3.2866	1	0.939286	0.933572
GOTERM_BP_DIRECT	GO:0050905~neuromuscular process	8	0.388538	0.0346608	COMP, SPTBN4, UCHL1, AGTPBP1, FGF14, ABCC8, FGF12, GRIN1	1478	43	20240	2.54775	1	1	0.994133
GOTERM_BP_DIRECT	GO:0030073~insulin secretion	9	0.437105	0.0371795	RIMS2, SNAP25, IL1RN, PCLO, PDX1, MAFA, CPLX1, ACVR2B, STX1A	1478	53	20240	2.32543	1	1	0.994133
GOTERM_BP_DIRECT	GO:0007271~synaptic transmission, cholinergic	5	0.242836	0.0378881	CHRNB2, RIC3, CHRNA3, CHRNA2, CHRNA5	1478	18	20240	3.80394	1	1	0.994133
GOTERM_BP_DIRECT	GO:0071625~vocalization behavior	5	0.242836	0.0378881	BRINP1, NRXN1, NRXN2, CELF6, SHANK1	1478	18	20240	3.80394	1	1	0.994133
GOTERM_BP_DIRECT	GO:0010975~regulation of neuron projection development	8	0.388538	0.0387193	SNAP25, BRSK1, BRSK2, ULK4, NRCAM, TBR1, CTNNA2, MARK1	1478	44	20240	2.48985	1	1	0.994133
GOTERM_BP_DIRECT	GO:0002052~positive regulation of neuroblast proliferation	8	0.388538	0.0387193	FZD3, BEX1, KDM1A, NCAN, ID4, NR2E1, WDR62, DRD2	1478	44	20240	2.48985	1	1	0.994133
GOTERM_BP_DIRECT	GO:0050804~modulation of synaptic transmission	17	0.825644	0.0393693	GRID1, NCAN, GRIK5, PLPPR4, PCDH8, CACNA1B, GRIK4, ADCY1, L1CAM, GRM3, GRM5, P2RX3, TNR, CSPG5, KCNN2, DRD2, SHANK1	1478	136	20240	1.71177	1	1	0.994133
GOTERM_BP_DIRECT	GO:0007188~adenylate cyclase-modulating G-protein coupled receptor signaling pathway	9	0.437105	0.0409641	RIMS2, GNAO1, VIPR1, GIPR, GALR2, GHRH, GCGR, GNAT1, DRD2	1478	54	20240	2.28236	1	1	0.994133
GOTERM_BP_DIRECT	GO:0006000~fructose metabolic process	4	0.194269	0.0410908	ALDOART2, ALDOART1, ALDOA, FBP1	1478	11	20240	4.9797	1	1	0.994133
GOTERM_BP_DIRECT	GO:0007158~neuron cell-cell adhesion	4	0.194269	0.0410908	NRXN1, TNR, CDK5R1, ASTN1	1478	11	20240	4.9797	1	1	0.994133
GOTERM_BP_DIRECT	GO:0019227~neuronal action potential propagation	4	0.194269	0.0410908	CACNB4, NRCAM, CLCN1, SCN1A	1478	11	20240	4.9797	1	1	0.994133
GOTERM_BP_DIRECT	GO:0036065~fucosylation	4	0.194269	0.0410908	SLC35C2, FUT2, FUOM, FUT1	1478	11	20240	4.9797	1	1	0.994133
GOTERM_BP_DIRECT	GO:0042220~response to cocaine	8	0.388538	0.0430766	CHRNB2, GRM2, DNMT3A, ELAVL4, DNMT3B, ABAT, DRD2, PITX3	1478	45	20240	2.43452	1	1	0.994133
GOTERM_BP_DIRECT	GO:0006401~RNA catabolic process	6	0.291404	0.04319	RNASEH2B, PNPT1, RNASEH2A, NCBP1, DIS3, EXOSC2	1478	27	20240	3.04315	1	1	0.994133
GOTERM_BP_DIRECT	GO:0070509~calcium ion import	6	0.291404	0.04319	CASR, TRPC4, CACNA1B, SLC24A5, GCK, SLC8A1	1478	27	20240	3.04315	1	1	0.994133
GOTERM_BP_DIRECT	GO:0001508~action potential	6	0.291404	0.04319	CHRNB2, GJD2, CHRNB4, KCNB1, KCNQ2, SCN1A	1478	27	20240	3.04315	1	1	0.994133
GOTERM_BP_DIRECT	GO:0001709~cell fate determination	5	0.242836	0.045305	JAG2, EBF2, PROX1, PAX2, DLL3	1478	19	20240	3.60373	1	1	0.994133
GOTERM_BP_DIRECT	GO:0021895~cerebral cortex neuron differentiation	5	0.242836	0.045305	ID4, ELAVL4, CHD5, NR2E1, TOX	1478	19	20240	3.60373	1	1	0.994133
GOTERM_BP_DIRECT	GO:0015804~neutral amino acid transport	5	0.242836	0.045305	SLC36A1, SLC7A6, SLC38A1, SLC6A17, SLC43A1	1478	19	20240	3.60373	1	1	0.994133
GOTERM_BP_DIRECT	GO:1904717~regulation of AMPA glutamate receptor clustering	3	0.145702	0.0458771	FRRS1L, SHISA7, SHISA6	1478	5	20240	8.21651	1	1	0.994133
GOTERM_BP_DIRECT	GO:1905870~positive regulation of 3'-UTR-mediated mRNA stabilization	3	0.145702	0.0458771	ELAVL4, TENT4A, RBM24	1478	5	20240	8.21651	1	1	0.994133
GOTERM_BP_DIRECT	GO:0009113~purine nucleobase biosynthetic process	3	0.145702	0.0458771	SHMT1, PPAT, GART	1478	5	20240	8.21651	1	1	0.994133
GOTERM_BP_DIRECT	GO:0071076~RNA 3' uridylation	3	0.145702	0.0458771	LIN28A, TUT4, TENT4A	1478	5	20240	8.21651	1	1	0.994133
GOTERM_BP_DIRECT	GO:0097112~gamma-aminobutyric acid receptor clustering	3	0.145702	0.0458771	NRXN1, LHFPL4, SHISA7	1478	5	20240	8.21651	1	1	0.994133
GOTERM_BP_DIRECT	GO:0015917~aminophospholipid transport	3	0.145702	0.0458771	TMEM30B, ATP8B1, ATP11B	1478	5	20240	8.21651	1	1	0.994133
GOTERM_BP_DIRECT	GO:0045494~photoreceptor cell maintenance	8	0.388538	0.0477383	RP1L1, TUB, CRB2, ADGRV1, CDHR1, CDH23, LCA5, USH1C	1478	46	20240	2.3816	1	1	0.994133
GOTERM_BP_DIRECT	GO:0016579~protein deubiquitination	12	0.582807	0.047885	OTUB2, USP48, USP37, UCHL1, USP49, USP31, USP43, USP51, JOSD2, UCHL3, USP28, UCHL5	1478	86	20240	1.91082	1	1	0.994133
GOTERM_BP_DIRECT	GO:0071466~cellular response to xenobiotic stimulus	12	0.582807	0.047885	DDC, UCHL1, UCHL1OS, KCNC1, TFRC, TH, KCNQ2, MCPT1, FBP1, PPM1E, GPLD1, NKX3-1	1478	86	20240	1.91082	1	1	0.994133
GOTERM_BP_DIRECT	GO:0006974~cellular response to DNA damage stimulus	50	2.42836	0.0487131	CDKN1A, RIF1, NUCKS1, SMC3, CDC14B, HPF1, REV3L, MACROD1, SMARCAD1, CASP2, POLI, MACROD2, NKX3-1, REV1, SIRT6, WRNIP1, UCHL5, WDR76, SFPQ, MSH2, MSH3, TIMELESS, DNA2, RBM24, RHNO1, BRSK1, FBXO45, NPAS2, PRIMPOL, POLD3, MRNIP, RBBP8, USP51, MGME1, MBD4, PLK5, POLN, CBX3, XRCC1, MRE11A, USP28, MAD2L2, TDP2, RPA3, TDP1, RFWD3, ERCC2, NABP2, SUPT16, WRAP53	1478	528	20240	1.2968	1	1	0.994133
GOTERM_BP_DIRECT	GO:0048666~neuron development	11	0.53424	0.0489779	ZBTB18, TENM2, ATP8A2, TDP2, MYT1L, PBX4, ASCL1, HS6ST1, SNAP91, PACSIN1, PITX3	1478	76	20240	1.98205	1	1	0.994133
GOTERM_BP_DIRECT	GO:0060122~inner ear receptor stereocilium organization	6	0.291404	0.0495368	GRXCR2, ADGRV1, CDH23, USH1C, SCRIB, HES5	1478	28	20240	2.93447	1	1	0.994133
GOTERM_BP_DIRECT	GO:0001678~cellular glucose homeostasis	6	0.291404	0.0495368	ABCC8, NUCKS1, CARTPT, MYT1, GCK, HK1	1478	28	20240	2.93447	1	1	0.994133
GOTERM_BP_DIRECT	GO:0017157~regulation of exocytosis	7	0.339971	0.0495994	RAB3B, RIMS2, RAB3C, RPH3AL, PCLO, STX1A, STXBP5L	1478	37	20240	2.59079	1	1	0.994133
GOTERM_BP_DIRECT	GO:0010976~positive regulation of neuron projection development	21	1.01991	0.0501747	DYNLT1F, LTK, PLK5, ATP8A2, KDM1A, DCC, NRXN1, MAGI2, PLPPR5, ACSL6, PLA2G3, CBFA2T2, NME1, CD24A, PTBP1, AHI1, PCP4, PTPRZ1, SERPINI1, TOX, TRIM67	1478	185	20240	1.55447	1	1	0.994133
GOTERM_BP_DIRECT	GO:0006264~mitochondrial DNA replication	4	0.194269	0.0518902	MGME1, TWNK, DNA2, PRIMPOL	1478	12	20240	4.56473	1	1	0.994133
GOTERM_BP_DIRECT	GO:0006346~methylation-dependent chromatin silencing	4	0.194269	0.0518902	MBD3, DNMT3A, DNMT3B, SMARCA4	1478	12	20240	4.56473	1	1	0.994133
GOTERM_BP_DIRECT	GO:0098885~modification of postsynaptic actin cytoskeleton	4	0.194269	0.0518902	CTNNA2, CABP1, SPTB, KALRN	1478	12	20240	4.56473	1	1	0.994133
GOTERM_BP_DIRECT	GO:0019985~translesion synthesis	4	0.194269	0.0518902	POLN, REV3L, POLI, PRIMPOL	1478	12	20240	4.56473	1	1	0.994133
GOTERM_BP_DIRECT	GO:0016081~synaptic vesicle docking	4	0.194269	0.0518902	RIMS2, RIMS1, UNC13A, PPFIA3	1478	12	20240	4.56473	1	1	0.994133
GOTERM_BP_DIRECT	GO:0097091~synaptic vesicle clustering	4	0.194269	0.0518902	PCLO, NRXN1, SYNDIG1, SYN2	1478	12	20240	4.56473	1	1	0.994133
GOTERM_BP_DIRECT	GO:0009749~response to glucose	11	0.53424	0.0527704	PCSK1, MLXIPL, GIPR, PDX1, SARM1, MAFA, NR0B2, ACVR2B, GPLD1, SLC8A1, ZBED3	1478	77	20240	1.95631	1	1	0.994133
GOTERM_BP_DIRECT	GO:0050801~ion homeostasis	5	0.242836	0.0534709	WNK2, WNK3, STK39, UMOD, SLC4A3	1478	20	20240	3.42355	1	1	0.994133
GOTERM_BP_DIRECT	GO:0043113~receptor clustering	7	0.339971	0.0554141	GM49486, TMEFF1, DLG3, GRIK5, MAGI2, DOK7, SCRIB	1478	38	20240	2.52261	1	1	0.994133
GOTERM_BP_DIRECT	GO:0030517~negative regulation of axon extension	6	0.291404	0.056402	MAP2, TRIM46, D130043K22RIK, TNR, MT3, CDK5R1	1478	29	20240	2.83328	1	1	0.994133
GOTERM_BP_DIRECT	GO:0030155~regulation of cell adhesion	9	0.437105	0.0586166	JAG2, EPHA8, FAF1, TNR, C2CD4A, C2CD4B, SERPINI1, FUT2, FUT1	1478	58	20240	2.12496	1	1	0.994133
GOTERM_BP_DIRECT	GO:0007601~visual perception	18	0.874211	0.060061	CHRNB2, ADGRV1, AOC2, CABP2, CRYBA2, RRH, CABP1, NR2E1, RP1L1, GJD2, OLFM2, TH, RGS9BP, MIP, LRIT3, PPT1, AIPL1, GNAT1	1478	155	20240	1.59029	1	1	0.994133
GOTERM_BP_DIRECT	GO:0007283~spermatogenesis	49	2.3798	0.0609323	TDRKH, BRME1, C2CD6, DAZAP1, IHO1, CELF3, CHD5, CLGN, CNTD1, SFMBT1, STRBP, NANOS3, NSUN2, CEP131, DNMT3A, DLEC1, OVOL1, SSTR3, SHISA6, SPOCD1, CLDN11, CCNA1, RBP4, CATSPERD, TSSK5, TSSK6, PXT1, KDM3A, DDX25, KLHL10, OAZ3, KLC3, HSF2, MAP7, CCDC33, JAG2, PHC2, GALNT3, ODF4, BMP8B, TDRD6, TDRD5, ADCY10, SPATA32, HOOK1, WT1, SLC26A8, H1F6, RIMBP3	1478	524	20240	1.28056	1	1	0.994133
GOTERM_BP_DIRECT	GO:1905606~regulation of presynapse assembly	7	0.339971	0.0616223	FARP1, CLSTN3, SLITRK1, NRXN1, MDGA2, SNCA, LRRC4B	1478	39	20240	2.45793	1	1	0.994133
GOTERM_BP_DIRECT	GO:0007095~mitotic G2 DNA damage checkpoint	7	0.339971	0.0616223	MBD4, BRSK1, CDKN1A, MRNIP, DONSON, MRE11A, CDC14B	1478	39	20240	2.45793	1	1	0.994133
GOTERM_BP_DIRECT	GO:0042462~eye photoreceptor cell development	5	0.242836	0.0623781	AHI1, TH, FSCN2, GNAT1, NR2E3	1478	21	20240	3.26052	1	1	0.994133
GOTERM_BP_DIRECT	GO:0051481~negative regulation of cytosolic calcium ion concentration	5	0.242836	0.0623781	SMPD3, RYR2, NPY1R, DRD2, SLC8A1	1478	21	20240	3.26052	1	1	0.994133
GOTERM_BP_DIRECT	GO:0042752~regulation of circadian rhythm	10	0.485673	0.0626389	MAPK10, SFPQ, HNRNPD, TIMELESS, SIRT6, ADCY1, PROX1, DRD4, NPAS2, SPSB4	1478	69	20240	1.98466	1	1	0.994133
GOTERM_BP_DIRECT	GO:0051592~response to calcium ion	10	0.485673	0.0626389	PCSK1, RYR2, SYT3, TRPC3, SYT1, PDE1C, GIPR, HNRNPD, CACNG2, HCN1	1478	69	20240	1.98466	1	1	0.994133
GOTERM_BP_DIRECT	GO:0010942~positive regulation of cell death	9	0.437105	0.063676	CDKN1A, FAF1, DNMT3A, PDX1, CIDEB, BMP7, MT3, GRIN1, NKX3-1	1478	59	20240	2.08894	1	1	0.994133
GOTERM_BP_DIRECT	GO:0045814~negative regulation of gene expression, epigenetic	6	0.291404	0.0637857	RIF1, DNMT3B, SIRT6, TRIM37, MACROH2A2, HDAC9	1478	30	20240	2.73884	1	1	0.994133
GOTERM_BP_DIRECT	GO:0097120~receptor localization to synapse	4	0.194269	0.0639052	DLG3, NETO1, NRXN1, SCRIB	1478	13	20240	4.21359	1	1	0.994133
GOTERM_BP_DIRECT	GO:1902742~apoptotic process involved in development	4	0.194269	0.0639052	XKR7, XKR9, XKR4, XKR6	1478	13	20240	4.21359	1	1	0.994133
GOTERM_BP_DIRECT	GO:0042761~very long-chain fatty acid biosynthetic process	4	0.194269	0.0639052	HACD1, ELOVL2, ELOVL6, ELOVL7	1478	13	20240	4.21359	1	1	0.994133
GOTERM_BP_DIRECT	GO:0045830~positive regulation of isotype switching	4	0.194269	0.0639052	MAD2L2, TFRC, RIF1, KMT5C	1478	13	20240	4.21359	1	1	0.994133
GOTERM_BP_DIRECT	GO:0031123~RNA 3'-end processing	4	0.194269	0.0639052	LIN28B, LIN28A, TUT4, TENT4A	1478	13	20240	4.21359	1	1	0.994133
GOTERM_BP_DIRECT	GO:0003254~regulation of membrane depolarization	4	0.194269	0.0639052	HCN4, HCN3, FGF12, HCN1	1478	13	20240	4.21359	1	1	0.994133
GOTERM_BP_DIRECT	GO:0051573~negative regulation of histone H3-K9 methylation	3	0.145702	0.0655363	KDM3A, KDM1A, DNMT3B	1478	6	20240	6.84709	1	1	0.994133
GOTERM_BP_DIRECT	GO:0002934~desmosome organization	3	0.145702	0.0655363	DSG2, GRHL1, NECTIN1	1478	6	20240	6.84709	1	1	0.994133
GOTERM_BP_DIRECT	GO:0001661~conditioned taste aversion	3	0.145702	0.0655363	CHRNB2, TBR1, GRIN1	1478	6	20240	6.84709	1	1	0.994133
GOTERM_BP_DIRECT	GO:0009449~gamma-aminobutyric acid biosynthetic process	3	0.145702	0.0655363	SLC38A1, GAD1, ABAT	1478	6	20240	6.84709	1	1	0.994133
GOTERM_BP_DIRECT	GO:0032414~positive regulation of ion transmembrane transporter activity	3	0.145702	0.0655363	WNK3, STK39, HTR3A	1478	6	20240	6.84709	1	1	0.994133
GOTERM_BP_DIRECT	GO:0045759~negative regulation of action potential	3	0.145702	0.0655363	CHRNB2, SCN9A, HCN1	1478	6	20240	6.84709	1	1	0.994133
GOTERM_BP_DIRECT	GO:0048562~embryonic organ morphogenesis	3	0.145702	0.0655363	RBP4, HOXC4, SMARCA4	1478	6	20240	6.84709	1	1	0.994133
GOTERM_BP_DIRECT	GO:0045163~clustering of voltage-gated potassium channels	3	0.145702	0.0655363	KCNB1, KCNIP2, CNTN2	1478	6	20240	6.84709	1	1	0.994133
GOTERM_BP_DIRECT	GO:0099505~regulation of presynaptic membrane potential	3	0.145702	0.0655363	KCNJ6, RIMBP2, HTR3A	1478	6	20240	6.84709	1	1	0.994133
GOTERM_BP_DIRECT	GO:1904062~regulation of cation transmembrane transport	3	0.145702	0.0655363	WNK3, GRIN2C, GRIN1	1478	6	20240	6.84709	1	1	0.994133
GOTERM_BP_DIRECT	GO:0031630~regulation of synaptic vesicle fusion to presynaptic membrane	3	0.145702	0.0655363	GRIK5, CPLX2, CPLX1	1478	6	20240	6.84709	1	1	0.994133
GOTERM_BP_DIRECT	GO:0048839~inner ear development	10	0.485673	0.0674504	ADGRV1, LHX3, PLPPR4, HPCA, CDH23, PROX1, DUOX2, FREM2, STOX1, POU3F4	1478	70	20240	1.95631	1	1	0.994133
GOTERM_BP_DIRECT	GO:0009411~response to UV	8	0.388538	0.0695058	CDKN2D, RO60, BRSK1, CDKN1A, ERCC2, REV1, SIRT6, PRIMPOL	1478	50	20240	2.19107	1	1	0.994133
GOTERM_BP_DIRECT	GO:0019226~transmission of nerve impulse	6	0.291404	0.0716849	SPTBN4, NFASC, OTOA, KCNQ2, CACNG2, CACNG5	1478	31	20240	2.65049	1	1	0.994133
GOTERM_BP_DIRECT	GO:0044030~regulation of DNA methylation	5	0.242836	0.0720127	MBD3, MIS18A, SMARCA5, TET1, GRHL2	1478	22	20240	3.11231	1	1	0.994133
GOTERM_BP_DIRECT	GO:0022010~central nervous system myelination	5	0.242836	0.0720127	NKX6-2, ULK4, ID4, CNTN2, HES5	1478	22	20240	3.11231	1	1	0.994133
GOTERM_BP_DIRECT	GO:1900006~positive regulation of dendrite development	5	0.242836	0.0720127	PTPRZ1, CRTC1, ELAVL4, BMP7, PACSIN1	1478	22	20240	3.11231	1	1	0.994133
GOTERM_BP_DIRECT	GO:0035584~calcium-mediated signaling using intracellular calcium source	5	0.242836	0.0720127	RYR2, GRM5, TENM2, HOMER2, ADGRL1	1478	22	20240	3.11231	1	1	0.994133
GOTERM_BP_DIRECT	GO:0045747~positive regulation of Notch signaling pathway	7	0.339971	0.0752214	JAG2, ENHO, CNTN6, SLC35C2, CCN3, ASCL1, HES5	1478	41	20240	2.33803	1	1	0.994133
GOTERM_BP_DIRECT	GO:0007339~binding of sperm to zona pellucida	8	0.388538	0.0757382	ALDOART2, ALDOART1, H1F6, ZP1, CCT7, ALDOA, PCSK4, CLGN	1478	51	20240	2.14811	1	1	0.994133
GOTERM_BP_DIRECT	GO:0031115~negative regulation of microtubule polymerization	4	0.194269	0.0770699	MAP2, STMN1, INPP5J, SNCA	1478	14	20240	3.91262	1	1	0.994133
GOTERM_BP_DIRECT	GO:0000012~single strand break repair	4	0.194269	0.0770699	XNDC1, TDP1, XRCC1, XNTRPC	1478	14	20240	3.91262	1	1	0.994133
GOTERM_BP_DIRECT	GO:0001963~synaptic transmission, dopaminergic	4	0.194269	0.0770699	RASD2, TH, DRD4, SNCA	1478	14	20240	3.91262	1	1	0.994133
GOTERM_BP_DIRECT	GO:0043268~positive regulation of potassium ion transport	4	0.194269	0.0770699	DPP6, ABCC8, STK39, KCNN2	1478	14	20240	3.91262	1	1	0.994133
GOTERM_BP_DIRECT	GO:0006002~fructose 6-phosphate metabolic process	4	0.194269	0.0770699	FBP1, GCK, PFKP, HK1	1478	14	20240	3.91262	1	1	0.994133
GOTERM_BP_DIRECT	GO:0030216~keratinocyte differentiation	11	0.53424	0.0795754	CSTA2, ST14, CDKN1A, OPN3, IRF6, WNT16, POU3F1, EVPL, CSTDC6, SMARCA4, CSTDC5	1478	83	20240	1.81489	1	1	0.994133
GOTERM_BP_DIRECT	GO:0045197~establishment or maintenance of epithelial cell apical/basal polarity	5	0.242836	0.0823558	CRB2, PARD6A, DLG3, FAT1, SCRIB	1478	23	20240	2.977	1	1	0.994133
GOTERM_BP_DIRECT	GO:0007099~centriole replication	5	0.242836	0.0823558	CENPJ, CEP295, CEP72, CCP110, WDR62	1478	23	20240	2.977	1	1	0.994133
GOTERM_BP_DIRECT	GO:0050773~regulation of dendrite development	5	0.242836	0.0823558	SEZ6, RAB17, KALRN, MARK1, MFSD2A	1478	23	20240	2.977	1	1	0.994133
GOTERM_BP_DIRECT	GO:0007413~axonal fasciculation	5	0.242836	0.0823558	PTPRZ1, CRTAC1, CNTN2, L1CAM, CDK5R1	1478	23	20240	2.977	1	1	0.994133
GOTERM_BP_DIRECT	GO:0007019~microtubule depolymerization	5	0.242836	0.0823558	NEDD1, STMN1, STMN3, BMERB1, STMN4	1478	23	20240	2.977	1	1	0.994133
GOTERM_BP_DIRECT	GO:0006298~mismatch repair	5	0.242836	0.0823558	RNASEH2B, RNASEH2A, MSH2, MSH3, RPA3	1478	23	20240	2.977	1	1	0.994133
GOTERM_BP_DIRECT	GO:0006096~glycolytic process	7	0.339971	0.0826092	ALDOART2, ALDOART1, ALDOC, ALDOA, GCK, PFKP, HK1	1478	42	20240	2.28236	1	1	0.994133
GOTERM_BP_DIRECT	GO:0050796~regulation of insulin secretion	7	0.339971	0.0826092	PDE3B, RFX3, CARTPT, SYT9, GCK, SYT7, SSTR5	1478	42	20240	2.28236	1	1	0.994133
GOTERM_BP_DIRECT	GO:0048663~neuron fate commitment	7	0.339971	0.0826092	ATOH7, NKX6-2, TFAP4, MYT1L, TUNAR, FOXN4, ASCL1	1478	42	20240	2.28236	1	1	0.994133
GOTERM_BP_DIRECT	GO:0007010~cytoskeleton organization	15	0.728509	0.0836221	CAP1, CCL24, KRT4, UGT8A, MICAL3, CAMSAP1, VIL1, ABLIM2, PCLO, CSPG5, EPPK1, VILL, PAK5, PACSIN1, MARK1	1478	128	20240	1.60479	1	1	0.994133
GOTERM_BP_DIRECT	GO:0022008~neurogenesis	13	0.631374	0.0851807	PCSK1, DAGLA, ADGRV1, ULK4, WDR62, ASCL1, SMARCA4, ETV6, PTBP1, BRINP1, SPOCK1, NKX6-1, FGF13	1478	106	20240	1.67948	1	1	0.994133
GOTERM_BP_DIRECT	GO:0050885~neuromuscular process controlling balance	9	0.437105	0.0865537	JPH4, NKX6-2, NRXN1, GPR88, USH1C, TNR, CAMTA1, GRIN2C, SHANK1	1478	63	20240	1.95631	1	1	0.994133
GOTERM_BP_DIRECT	GO:0010040~response to iron(II) ion	3	0.145702	0.0874077	PDX1, LCT, SNCA	1478	7	20240	5.86893	1	1	0.994133
GOTERM_BP_DIRECT	GO:0019367~fatty acid elongation, saturated fatty acid	3	0.145702	0.0874077	ELOVL2, ELOVL6, ELOVL7	1478	7	20240	5.86893	1	1	0.994133
GOTERM_BP_DIRECT	GO:0021902~commitment of neuronal cell to specific neuron type in forebrain	3	0.145702	0.0874077	BCL11B, TBR1, ASCL1	1478	7	20240	5.86893	1	1	0.994133
GOTERM_BP_DIRECT	GO:0051971~positive regulation of transmission of nerve impulse	3	0.145702	0.0874077	CHRNB4, TNR, CARTPT	1478	7	20240	5.86893	1	1	0.994133
GOTERM_BP_DIRECT	GO:0015808~L-alanine transport	3	0.145702	0.0874077	SLC36A1, SLC1A4, SLC38A3	1478	7	20240	5.86893	1	1	0.994133
GOTERM_BP_DIRECT	GO:0035735~intraciliary transport involved in cilium assembly	3	0.145702	0.0874077	PCM1, CEP131, SSX2IP	1478	7	20240	5.86893	1	1	0.994133
GOTERM_BP_DIRECT	GO:0034625~fatty acid elongation, monounsaturated fatty acid	3	0.145702	0.0874077	ELOVL2, ELOVL6, ELOVL7	1478	7	20240	5.86893	1	1	0.994133
GOTERM_BP_DIRECT	GO:0034626~fatty acid elongation, polyunsaturated fatty acid	3	0.145702	0.0874077	ELOVL2, ELOVL6, ELOVL7	1478	7	20240	5.86893	1	1	0.994133
GOTERM_BP_DIRECT	GO:0030719~P granule organization	3	0.145702	0.0874077	TDRKH, TDRD6, TDRD5	1478	7	20240	5.86893	1	1	0.994133
GOTERM_BP_DIRECT	GO:0045162~clustering of voltage-gated sodium channels	3	0.145702	0.0874077	SPTBN4, NFASC, NRCAM	1478	7	20240	5.86893	1	1	0.994133
GOTERM_BP_DIRECT	GO:0009414~response to water deprivation	3	0.145702	0.0874077	TH, UMOD, LRP11	1478	7	20240	5.86893	1	1	0.994133
GOTERM_BP_DIRECT	GO:0043504~mitochondrial DNA repair	3	0.145702	0.0874077	MGME1, DNA2, PRIMPOL	1478	7	20240	5.86893	1	1	0.994133
GOTERM_BP_DIRECT	GO:0099538~synaptic signaling via neuropeptide	3	0.145702	0.0874077	NPY5R, NPY1R, CCK	1478	7	20240	5.86893	1	1	0.994133
GOTERM_BP_DIRECT	GO:0000076~DNA replication checkpoint	3	0.145702	0.0874077	TIMELESS, DNA2, RAD9B	1478	7	20240	5.86893	1	1	0.994133
GOTERM_BP_DIRECT	GO:0032532~regulation of microvillus length	3	0.145702	0.0874077	VIL1, CDHR2, USH1C	1478	7	20240	5.86893	1	1	0.994133
GOTERM_BP_DIRECT	GO:0051965~positive regulation of synapse assembly	10	0.485673	0.0889583	CUX2, LRRC24, CLSTN2, CLSTN3, SLITRK1, STAU2, NRXN1, SYNDIG1, ADGRL1, LRRC4B	1478	74	20240	1.85057	1	1	0.994133
GOTERM_BP_DIRECT	GO:0042472~inner ear morphogenesis	10	0.485673	0.0889583	TBX1, FZD3, ATP8A2, GFI1, CHD7, CDH23, USH1C, KCNQ4, OTOP1, PAX2	1478	74	20240	1.85057	1	1	0.994133
GOTERM_BP_DIRECT	GO:0007631~feeding behavior	6	0.291404	0.0890036	PYY, CALCA, NPY1R, DRD2, MRAP2, HCRTR1	1478	33	20240	2.48985	1	1	0.994133
GOTERM_BP_DIRECT	GO:0010389~regulation of G2/M transition of mitotic cell cycle	4	0.194269	0.0913094	RNASEH2B, HACD1, CDKN1A, CDK3	1478	15	20240	3.65178	1	1	0.994133
GOTERM_BP_DIRECT	GO:0007194~negative regulation of adenylate cyclase activity	4	0.194269	0.0913094	ADGRV1, HRH3, GALR2, DRD2	1478	15	20240	3.65178	1	1	0.994133
GOTERM_BP_DIRECT	GO:0030259~lipid glycosylation	4	0.194269	0.0913094	GLT6D1, A3GALT2, GBGT1, ABO	1478	15	20240	3.65178	1	1	0.994133
GOTERM_BP_DIRECT	GO:0070932~histone H3 deacetylation	4	0.194269	0.0913094	SFPQ, SMARCAD1, SIRT6, HDAC9	1478	15	20240	3.65178	1	1	0.994133
GOTERM_BP_DIRECT	GO:0006884~cell volume homeostasis	5	0.242836	0.0933837	SLC12A5, WNK3, ABCB8, SLC12A8, CCDC51	1478	24	20240	2.85295	1	1	0.994133
GOTERM_BP_DIRECT	GO:0002028~regulation of sodium ion transport	5	0.242836	0.0933837	SPTBN4, NKAIN3, DMPK, DRD2, SLC8A1	1478	24	20240	2.85295	1	1	0.994133
GOTERM_BP_DIRECT	GO:0007568~aging	18	0.874211	0.0983825	MBD3, CALCA, ATP8A2, NPY5R, TFRC, DNMT3A, NUDT1, ELAVL4, ABAT, PAX2, ASS1, GNAO1, CYP27B1, ERCC2, CASP2, ALDOC, CTNNA2, PITX3	1478	166	20240	1.48491	1	1	0.994133
GOTERM_BP_DIRECT	GO:1990573~potassium ion import across plasma membrane	7	0.339971	0.0985423	HCN4, ATP4A, KCNJ6, SLC12A5, KCNK9, KCNJ1, SLC12A8	1478	44	20240	2.17862	1	1	0.994133

## Sheet: Intersect_1546
Category	Term	Count	%	PValue	Genes	List Total	Pop Hits	Pop Total	Fold Enrichment	Bonferroni	Benjamini	FDR
GOTERM_BP_DIRECT	GO:0007049~cell cycle	162	10.9533	2.15394e-62	MDC1, ERCC6L, ZWILCH, DSCC1, GMNN, CCNF, HJURP, BUB1B, SMC5, MKI67, SMC4, SMC2, CDC20, MTBP, PTTG1, CHEK2, CHEK1, NUSAP1, CEP250, RCC1, NEK2, OIP5, KNTC1, FBXO5, KMT5A, TIPIN, BORA, LIG1, ESCO2, KNL1, PIMREG, CDC25C, KNSTRN, CDC25A, CDC25B, SGO1, MELK, CCNE2, CCNE1, FANCD2, KIF20B, MAD1L1, CDCA2, ANAPC15, CDCA3, CDCA5, CDCA8, PKMYT1, SKA3, PMF1, NCAPH, SKA1, SKA2, CCNB2, SYCE2, DSN1, CCNB1, RACGA…	1109	653	20240	4.52773	8.9453e-59	8.9453e-59	8.69975e-59
GOTERM_BP_DIRECT	GO:0051301~cell division	113	7.6403	2.77332e-49	ERCC6L, ZWILCH, CCNF, BUB1B, SMC5, SMC4, SMC2, CDC20, PTTG1, CHEK2, NUSAP1, RCC1, NEK2, OIP5, KNTC1, FBXO5, KMT5A, TIPIN, BORA, LIG1, KNL1, PIMREG, CDC25C, KNSTRN, CDC25A, CDC25B, SGO1, CCNE2, CCNE1, KIF20B, MAD1L1, CDCA2, ANAPC15, CDCA3, CDCA5, CDCA8, NCAPG, SKA3, PMF1, NCAPH, SKA1, SKA2, CCNB2, SYCE2, DSN1, CCNB1, RACGAP1, RAD21, ECT2, FAM83D, SAC3D1, UBE2C, RCC2, PLK1, HMGA2, CDC7, CDC6, NDC80…	1109	399	20240	5.16874	1.15176e-45	5.75879e-46	5.60071e-46
GOTERM_BP_DIRECT	GO:0006260~DNA replication	53	3.5835	6.73826e-34	FEN1, MCM7, MCM8, DSCC1, MCM10, CHTF18, CHAF1B, CHAF1A, POLE, POLH, RFC5, RFC3, RMI2, RFC4, LIG1, RFC2, DDX11, ADRA2A, DBF4, GRWD1, MCM3, MCM4, MCM5, MCM6, DTL, MCM2, PRIM2, PIF1, RTEL1, BLM, PCNA, PRIM1, RECQL4, CDC45, ORC6, RBBP4, POLD1, POLD2, GINS1, POLQ, RRM1, RRM2, GINS3, RPA1, RPA2, CDC6, SSRP1, TICRR, CCDC88A, POLA1, POLA2, NASP, POLE2	1109	120	20240	8.06072	2.7984e-30	9.328e-31	9.07195e-31
GOTERM_BP_DIRECT	GO:0007059~chromosome segregation	46	3.11021	2.22778e-30	TOP2A, CDCA2, HJURP, SMC5, TTK, BRCA1, SKA3, CHTF18, PMF1, NSL1, SKA1, SKA2, DSN1, PTTG1, RAD21, NTMT1, NUF2, RCC1, BANF1, NEK2, OIP5, BUB1, DLGAP5, CDK5RAP2, CENPW, SPAG5, USP44, KNL1, ESCO2, KNSTRN, NDC80, SGO1, CENPE, CENPF, ESPL1, CENPH, INCENP, CENPC1, SGO2A, BIRC5, KIF2C, CENPN, CEP85, SPC24, SPC25, NUP37	1109	100	20240	8.39531	9.25196e-27	2.31299e-27	2.2495e-27
GOTERM_BP_DIRECT	GO:0006281~DNA repair	85	5.74713	5.33413e-28	H2AX, MDC1, FEN1, MCM8, TONSL, CGAS, SMC5, BRCA1, FOXM1, BRCA2, CHAF1B, CHAF1A, EME1, TRIM28, PTTG1, EXO1, CHEK2, CHEK1, TOPBP1, POLE, POLH, GEN1, RFC5, WDHD1, RFC3, RMI2, RFC4, PARP1, LIG1, RFC2, DDX11, KIF22, TRAIP, MSH6, MMS22L, NEIL3, RAD51C, FANCD2, PIF1, RTEL1, BLM, PAXIP1, PARPBP, PCNA, ABRAXAS1, UHRF1, UNG, RAD51AP1, RECQL4, FZR1, BRIP1, POLD1, RAD21, POLD2, USP1, RAD54L, PMS2, CLSPN, MUT…	1109	391	20240	3.96754	2.21527e-24	4.43053e-25	4.30891e-25
GOTERM_BP_DIRECT	GO:0006974~cellular response to DNA damage stimulus	97	6.55849	5.4326e-26	MDC1, ANKLE1, TONSL, SMC5, EME1, PTTG1, CHEK2, CHEK1, FBXO5, GEN1, TIPIN, LIG1, DDX11, TRAIP, MSH6, NEIL3, FANCD2, PIF1, RTEL1, BLM, PARPBP, PAXIP1, RAD51AP1, BRIP1, RAD21, CLSPN, CTC1, ZRANB3, FANCI, BARD1, XRCC6, HELQ, CBX5, FANCM, DDIAS, XRCC2, NONO, XRCC3, NFATC2, FANCB, PALB2, UBE2T, CDK2, INTS7, HROB, RAD18, H2AX, TOP2A, FEN1, MCM7, MCM8, CGAS, MCM10, BRCA1, AATF, FOXM1, BRCA2, PIDD1, CHAF1…	1109	528	20240	3.35287	2.25616e-22	3.76026e-23	3.65704e-23
GOTERM_BP_DIRECT	GO:0000070~mitotic sister chromatid segregation	24	1.62272	2.17517e-20	SPAG5, PLK1, NCAPG2, CDCA8, TUBG2, TUBG1, KNSTRN, NSL1, NDC80, CIT, SGO1, KIF18A, DSN1, KIF18B, ESPL1, CENPI, INCENP, CENPK, NUSAP1, SGO2A, NEK2, KNTC1, RAN, MAD2L1	1109	37	20240	11.8383	9.03348e-17	1.2905e-17	1.25507e-17
GOTERM_BP_DIRECT	GO:0000278~mitotic cell cycle	41	2.77214	1.32705e-18	CDCA5, CDCA8, SKA3, AURKB, SKA1, AURKA, SKA2, TUBA1C, TUBB6, TUBA1B, TUBB5, CEP250, MYBL2, MYBL1, POLE, PLK4, WDHD1, CENPW, RRM2, XRCC2, PLK1, RPS6, TUBE1, TUBG2, CDC6, MASTL, TUBG1, CIT, CDC25B, CENPE, CENPF, TUBB2B, KIF18B, ESPL1, CENPH, INCENP, CENPC1, BIRC5, NCAPD2, TUBGCP4, MCPH1	1109	140	20240	5.34484	5.51125e-15	6.88906e-16	6.69996e-16
GOTERM_BP_DIRECT	GO:0006334~nucleosome assembly	34	2.29885	6.04218e-16	SET, H1F10, CHAF1B, CHAF1A, RBBP4, H3C11, H3C10, H3C3, H4C1, H3C2, H4C4, H4C6, H3C6, H3C8, NPM1, SSRP1, H2BC12, H2BC13, H2BC14, H1F0, NASP, H1F1, H1F4, GRWD1, HAT1, H1F3, H4C12, H4C11, H1F5, DNAJC9, PADI4, ANP32B, MCM2, ASF1B	1109	112	20240	5.54038	2.30538e-12	2.78813e-13	2.7116e-13
GOTERM_BP_DIRECT	GO:0030261~chromosome condensation	18	1.21704	3.80807e-15	TOP2A, NCAPH2, NCAPG2, HMGA2, SMC5, SMC4, NCAPH, SMC2, H1F10, H1F0, H1F1, H1F4, H1F3, CDK1, H1F5, NCAPD2, BANF1, NCAPD3	1109	28	20240	11.7326	1.56766e-11	1.58149e-12	1.53808e-12
GOTERM_BP_DIRECT	GO:0006270~DNA replication initiation	17	1.14943	7.49726e-15	PRIM2, MCM7, PRIM1, MCM10, CDC6, POLA1, POLA2, CDC45, ORC6, CCNE2, CCNE1, MCM3, MCM4, MCM5, MCM6, TOPBP1, MCM2	1109	25	20240	12.4105	3.13531e-11	2.83056e-12	2.75286e-12
GOTERM_BP_DIRECT	GO:0007094~mitotic spindle assembly checkpoint	19	1.28465	1.62996e-14	ZWILCH, PLK1, BUB1B, TTK, AURKB, NDC80, CDC20, CENPE, NUF2, BIRC5, CEP192, KNTC1, SPDL1, TRIP13, BUB1, MAD1L1, SPC24, SPC25, MAD2L1	1109	34	20240	10.1989	6.77781e-11	5.64101e-12	5.48616e-12
GOTERM_BP_DIRECT	GO:0007052~mitotic spindle organization	22	1.48749	1.57674e-13	GPSM2, STIL, PLK1, CDCA8, TUBG2, TUBG1, CKAP5, AURKB, NDC80, AURKA, KIF4, CCNB1-PS, CENPE, CCNB1, CENPH, INCENP, NUF2, TACC3, BIRC5, RCC1, DLGAP5, SPC25	1109	53	20240	7.57575	6.54727e-10	5.03709e-11	4.89882e-11
GOTERM_BP_DIRECT	GO:0006310~DNA recombination	28	1.89317	2.10809e-13	H2AX, PIF1, RTEL1, BLM, PAXIP1, MEI4, HMGB2, SMC5, BRCA1, BRCA2, RECQL4, RAD51AP1, PSMC3IP, EME1, EXO1, XRCC6, LIG1, XRCC2, NONO, XRCC3, RPA1, RPA2, MND1, PALB2, RAD51C, RAD51, APEX1, HROB	1109	91	20240	5.61559	8.75583e-10	6.25349e-11	6.08183e-11
GOTERM_BP_DIRECT	GO:0051984~positive regulation of chromosome segregation	12	0.811359	3.94333e-12	CENPE, NCAPH2, NCAPG2, NCAPG, SMC5, NCAPD2, NCAPD3, CDC6, SMC4, NCAPH, RAD18, SMC2	1109	14	20240	15.6434	1.63765e-08	1.09178e-09	1.06181e-09
GOTERM_BP_DIRECT	GO:0006335~DNA replication-dependent nucleosome assembly	14	0.946586	1.03957e-10	H3C8, CHAF1B, CHAF1A, NASP, RBBP4, H3C11, HAT1, H4C12, H4C11, H3C10, H4C1, H4C4, H4C6, ASF1B	1109	25	20240	10.2204	4.31734e-07	2.69833e-08	2.62427e-08
GOTERM_BP_DIRECT	GO:0000082~G1/S transition of mitotic cell cycle	22	1.48749	1.41246e-10	TCF19, ACVR1, CDKN2C, CDKN2A, RPS6, INHBA, IQGAP3, USP29, CDC25A, CCNE2, NASP, CDK4, CCNE1, CDK2, E2F1, EIF4EBP1, RCC1, E2F3, ANP32B, SKP2, POLE, EZH2	1109	72	20240	5.5766	5.86593e-07	3.45055e-08	3.35583e-08
GOTERM_BP_DIRECT	GO:0006268~DNA unwinding involved in DNA replication	13	0.878972	2.65171e-10	GINS1, BLM, MCM7, GINS3, RPA1, RECQL4, CDC45, RAD51, MCM3, MCM4, MCM5, MCM6, MCM2	1109	22	20240	10.7845	1.10125e-06	6.11808e-08	5.95014e-08
GOTERM_BP_DIRECT	GO:0000724~double-strand break repair via homologous recombination	24	1.62272	5.7147e-10	H2AX, GEN1, RMI2, BLM, HELQ, ANKLE1, MCM8, XRCC2, XRCC3, TONSL, RPA1, RPA2, SMC5, BRCA1, BRCA2, PALB2, RAD54B, RECQL4, RAD51AP1, MMS22L, RAD51, RAD51C, RAD54L, AUNIP	1109	92	20240	4.76105	2.37331e-06	1.24911e-07	1.21482e-07
GOTERM_BP_DIRECT	GO:0031297~replication fork processing	16	1.08181	1.19412e-09	ZRANB3, GEN1, BLM, TIPIN, RTEL1, PCNA, FANCM, ALYREF, DDX11, TONSL, BRCA2, TRAIP, MMS22L, RAD51, EME1, CENPS	1109	40	20240	7.30027	4.95918e-06	2.4796e-07	2.41153e-07
GOTERM_BP_DIRECT	GO:0032508~DNA duplex unwinding	15	1.0142	1.57311e-09	PIF1, BLM, RTEL1, RFC4, MCM7, MCM8, DSCC1, DDX11, CHTF18, RECQL4, MCM3, MCM4, MCM5, MCM6, MCM2	1109	35	20240	7.82172	6.53312e-06	3.11102e-07	3.02562e-07
GOTERM_BP_DIRECT	GO:0010971~positive regulation of G2/M transition of mitotic cell cycle	14	0.946586	1.85149e-09	RRM1, RCC2, CDC7, CDC25C, CDC25A, LMNB1, CDC25B, CCNB1-PS, CCNB1, RAD51C, CDK4, CDK1, FBXO5, DTL	1109	30	20240	8.51698	7.68922e-06	3.49511e-07	3.39917e-07
GOTERM_BP_DIRECT	GO:1900264~positive regulation of DNA-directed DNA polymerase activity	10	0.676133	6.67287e-09	RFC5, GINS1, NPM1, RFC3, RFC4, PCNA, RFC2, GINS3, DSCC1, CHTF18	1109	14	20240	13.0362	2.77121e-05	1.1755e-06	1.14323e-06
GOTERM_BP_DIRECT	GO:0045910~negative regulation of DNA recombination	11	0.743746	6.79315e-09	MSH6, ZRANB3, H1F10, BLM, RTEL1, H1F0, H1F1, H1F4, H1F3, H1F5, RAD18	1109	18	20240	11.1532	2.82115e-05	1.1755e-06	1.14323e-06
GOTERM_BP_DIRECT	GO:0006284~base-excision repair	14	0.946586	1.16833e-08	POLQ, FEN1, LIG1, PARP1, HMGA1, RPA1, HMGA2, RPA2, HMGA1B, TDG-PS, UNG, NEIL3, APEX1, MUTYH	1109	34	20240	7.51498	4.85194e-05	1.94082e-06	1.88755e-06
GOTERM_BP_DIRECT	GO:0090267~positive regulation of mitotic cell cycle spindle assembly checkpoint	9	0.608519	3.19792e-08	GEN1, INCENP, XRCC3, CDCA8, BIRC5, MAD1L1, AURKB, NDC80, MAD2L1	1109	12	20240	13.688	0.000132801	5.10806e-06	4.96785e-06
GOTERM_BP_DIRECT	GO:0000281~mitotic cytokinesis	17	1.14943	1.46924e-07	PLK1, CKAP2, CDCA8, KIF23, CENPA, AURKB, CIT, KIF4, ANLN, RACGAP1, INCENP, CFL1, NUSAP1, BIRC5, KIF20A, ECT2, CEP55	1109	62	20240	5.00422	0.00060999	2.25991e-05	2.19788e-05
GOTERM_BP_DIRECT	GO:0007076~mitotic chromosome condensation	9	0.608519	1.75756e-07	CDCA5, NCAPH2, NUSAP1, NCAPG, NCAPD2, NCAPD3, SMC4, NCAPH, SMC2	1109	14	20240	11.7326	0.00072965	2.51695e-05	2.44786e-05
GOTERM_BP_DIRECT	GO:0051382~kinetochore assembly	9	0.608519	1.75756e-07	CENPE, CENPW, CENPH, CENPC1, CENPK, CENPN, CENPA, DLGAP5, CENPS	1109	14	20240	11.7326	0.00072965	2.51695e-05	2.44786e-05
GOTERM_BP_DIRECT	GO:0007051~spindle organization	10	0.676133	2.39856e-07	RANBP1, ASPM, SPAG5, NTMT1, AUNIP, KIF11, KNSTRN, CKAP5, AURKB, AURKA	1109	19	20240	9.60562	0.000995628	3.32041e-05	3.22927e-05
GOTERM_BP_DIRECT	GO:0006913~nucleocytoplasmic transport	17	1.14943	3.73848e-07	NDC1, RANBP1, NPM1, NUP107, CITED1, NUP155, NUP188, CSE1L, RANBP17, AAAS, RANGAP1, NUP93, IPO9, NUP85, NUP54, RAN, NUP37	1109	66	20240	4.70093	0.00155139	5.00836e-05	4.87088e-05
GOTERM_BP_DIRECT	GO:1905820~positive regulation of chromosome separation	8	0.540906	3.92982e-07	NCAPH2, NCAPG2, NCAPG, NCAPD2, NCAPD3, SMC4, NCAPH, SMC2	1109	11	20240	13.2732	0.00163072	5.10016e-05	4.96016e-05
GOTERM_BP_DIRECT	GO:0007088~regulation of mitotic nuclear division	10	0.676133	6.90748e-07	CENPE, CDCA2, BORA, PDXP, RCC1, FBXO5, MKI67, KIF20B, TUBG1, OBSL1	1109	21	20240	8.6908	0.00286457	8.69296e-05	8.45434e-05
GOTERM_BP_DIRECT	GO:0006261~DNA-dependent DNA replication	11	0.743746	8.32481e-07	RFC5, POLQ, WDHD1, RFC3, ORC6, RFC4, RFC2, POLD1, POLE2, POLD2, POLE	1109	27	20240	7.43546	0.00345133	0.000101685	9.88939e-05
GOTERM_BP_DIRECT	GO:0000727~double-strand break repair via break-induced replication	8	0.540906	8.98385e-07	CDC45, MCM7, MCM3, MCM4, CDC7, MCM5, MCM6, MCM2	1109	12	20240	12.1671	0.00372404	0.0001066	0.000103674
GOTERM_BP_DIRECT	GO:0061621~canonical glycolysis	9	0.608519	1.22711e-06	GPI1, PFKL, TPI1, PKM, PGK1, FOXK2, ENO1, ENO2, GAPDH	1109	17	20240	9.66212	0.00508322	0.000137906	0.00013412
GOTERM_BP_DIRECT	GO:0007080~mitotic metaphase plate congression	13	0.878972	1.22863e-06	CDCA5, KIF14, CDCA8, KIF22, CCNB1-PS, CENPE, KIF18A, CCNB1, PSRC1, KIFC1, KIF2C, SPDL1, KPNB1	1109	41	20240	5.7868	0.00508952	0.000137906	0.00013412
GOTERM_BP_DIRECT	GO:0030174~regulation of DNA-dependent DNA replication initiation	8	0.540906	1.85417e-06	MCM7, GMNN, MCM3, MCM4, MCM5, MCM6, MCM2, TICRR	1109	13	20240	11.2312	0.00767082	0.000199484	0.000194008
GOTERM_BP_DIRECT	GO:0034080~CENP-A containing nucleosome assembly	7	0.473293	1.93403e-06	NASP, CENPI, HJURP, OIP5, CENPN, CENPA, ITGB3BP	1109	9	20240	14.195	0.00799986	0.000199484	0.000194008
GOTERM_BP_DIRECT	GO:0051256~mitotic spindle midzone assembly	7	0.473293	1.93403e-06	RACGAP1, INCENP, CDCA8, BIRC5, KIF23, AURKB, KIF4	1109	9	20240	14.195	0.00799986	0.000199484	0.000194008
GOTERM_BP_DIRECT	GO:0000086~G2/M transition of mitotic cell cycle	14	0.946586	1.96938e-06	PLK1, FBXL15, MASTL, CDC25C, FOXM1, CDC25A, CIT, CDC25B, CCNA2, CHEK2, CHEK1, CDK1, BIRC5, SKP2	1109	50	20240	5.11019	0.0081455	0.000199484	0.000194008
GOTERM_BP_DIRECT	GO:0044772~mitotic cell cycle phase transition	10	0.676133	2.64634e-06	CCNA2, CCNB2, CCNB1, CCNE2, CCNE1, CCNF, CKS2, CDK1, SMC5, CKS1B	1109	24	20240	7.60445	0.0109301	0.000259299	0.000252181
GOTERM_BP_DIRECT	GO:0000226~microtubule cytoskeleton organization	25	1.69033	2.68477e-06	SSNA1, CRMP1, AURKA, TUBA1C, TUBB6, TUBA1B, TUBB5, NUSAP1, CDK5RAP2, GAS2L3, DCLK2, HAUS6, TUBE1, TUBG2, TUBG1, KNSTRN, TUBB2B, TTLL5, MAP1B, MAP1A, TACC3, BIRC5, TUBGCP4, GAPDH, OBSL1	1109	152	20240	3.00176	0.0110879	0.000259299	0.000252181
GOTERM_BP_DIRECT	GO:0010032~meiotic chromosome condensation	6	0.40568	2.79188e-06	NCAPH2, NCAPD2, NCAPD3, SMC4, NCAPH, SMC2	1109	6	20240	18.2507	0.0115278	0.000263516	0.000256282
GOTERM_BP_DIRECT	GO:0051310~metaphase plate congression	8	0.540906	3.53259e-06	CENPE, CENPF, INCENP, KIF2C, KIF22, FAM83D, CENPQ, NDC80	1109	14	20240	10.429	0.0145638	0.000318932	0.000310177
GOTERM_BP_DIRECT	GO:0008608~attachment of spindle microtubules to kinetochore	8	0.540906	3.53259e-06	SGO1, CENPE, ABRAXAS1, NUF2, KNL1, SPC24, NDC80, SPC25	1109	14	20240	10.429	0.0145638	0.000318932	0.000310177
GOTERM_BP_DIRECT	GO:0007095~mitotic G2 DNA damage checkpoint	12	0.811359	5.10962e-06	BLM, FZR1, ABRAXAS1, PLK1, CHEK1, CDK1, HMGA2, TOPBP1, CLSPN, BRCA1, DTL, TICRR	1109	39	20240	5.61559	0.0209968	0.000451495	0.000439102
GOTERM_BP_DIRECT	GO:0071897~DNA biosynthetic process	10	0.676133	8.17176e-06	POLA1, LIG1, LOX, TERT, POLD1, POLD2, LIN9, HROB, POLE, POLH	1109	27	20240	6.75951	0.033368	0.000707027	0.000687619
GOTERM_BP_DIRECT	GO:0030199~collagen fibril organization	14	0.946586	1.16444e-05	COL18A1, COL11A1, LOXL3, ADAMTS12, COL1A1, GREM1, COL3A1, COL1A2, SFRP2, LOX, COL5A1, COL5A2, LMX1B, MKX	1109	58	20240	4.40534	0.0472089	0.000986925	0.000959834
GOTERM_BP_DIRECT	GO:0045893~positive regulation of transcription, DNA-templated	69	4.66531	1.64898e-05	CITED1, HMGB2, SIX1, BRCA1, RORB, AATF, FOXM1, BRCA2, TRIM28, ZIC2, SIX4, CHEK2, NOS1, CDK5RAP2, ACVR1, KCNH2, SMARCC1, SOX11, HMGA1B, ETV4, RUNX3, CCNA2, GREM1, TAF6L, ILF3, TFDP1, PSRC1, ROR2, BLM, DLX5, AIRE, FOXK2, NOLC1, GLIS1, NPAS3, MTA1, RBBP4, NUP85, SPP1, E2F1, E2F3, ARNT2, XRCC6, NPM1, CDKN2A, EGF, ESRRB, ATAD2, HMGA1, HMGA2, NFATC2, INHBA, SMARCA1, HNRNPAB, TBX18, COL1A1, MLLT11, TBX1…	1109	736	20240	1.711	0.0661904	0.00135864	0.00132134
GOTERM_BP_DIRECT	GO:0007275~multicellular organism development	94	6.35565	1.66844e-05	ALK, SEMA5B, TENM4, CITED1, SERPINE2, SIX1, RORB, CELSR3, ROBO1, HOXA10, SPRED3, HOXA9, HHAT, CDH2, ZIC2, SIX4, SIX2, ENC1, DACT2, EPHB2, CCHCR1, EPHA5, HELLS, EMX2, TPI1, FOXD1, WNT5B, UNC5A, MSX3, UNC5B, STPG4, DDX11, EN2, EN1, SOX11, SIAH1B, KLHL40, PGF, CIT, THOC6, EREG, ARC, HOXB9, SFRP2, TRAF4, ZFP41, FANCD2, RUFY3, GPR161, G2E3, PFN4, LMX1B, ROR2, HOXB8, INA, HOXB7, GAPDH, DBN1, CDH18, TSH…	1109	1098	20240	1.56244	0.0669449	0.00135864	0.00132134
GOTERM_BP_DIRECT	GO:0051298~centrosome duplication	8	0.540906	1.73087e-05	STIL, CEP152, SASS6, BRCA1, BRCA2, CKAP5, SAC3D1, NDC80	1109	17	20240	8.58855	0.0693607	0.00138236	0.00134442
GOTERM_BP_DIRECT	GO:0090266~regulation of mitotic cell cycle spindle assembly checkpoint	6	0.40568	2.37485e-05	CCNB1-PS, CCNB1, ANAPC15, USP44, ANAPC15-PS, CDK5RAP2	1109	8	20240	13.688	0.093921	0.0018609	0.00180982
GOTERM_BP_DIRECT	GO:0000132~establishment of mitotic spindle orientation	11	0.743746	2.68795e-05	GPSM2, SAPCD2, PLK1, HTT, SPDL1, CENPA, NDC80, MAD2L1, MCPH1, ENKD1, CDK5RAP2	1109	38	20240	5.28309	0.105627	0.00206723	0.00201049
GOTERM_BP_DIRECT	GO:0034501~protein localization to kinetochore	7	0.473293	3.26612e-05	MTBP, ZWILCH, CDK1, TTK, SPDL1, KNL1, AURKB	1109	13	20240	9.82729	0.126847	0.00246622	0.00239852
GOTERM_BP_DIRECT	GO:0007057~spindle assembly involved in female meiosis I	5	0.338066	4.27249e-05	CENPE, CCNB2, FBXO5, NDC80, AURKA	1109	5	20240	18.2507	0.162589	0.00305925	0.00297527
GOTERM_BP_DIRECT	GO:1902975~mitotic DNA replication initiation	5	0.338066	4.27249e-05	POLA1, GINS3, MCM3, MCM4, MCM2	1109	5	20240	18.2507	0.162589	0.00305925	0.00297527
GOTERM_BP_DIRECT	GO:1905821~positive regulation of chromosome condensation	5	0.338066	4.27249e-05	NCAPG, NCAPD2, SMC4, NCAPH, SMC2	1109	5	20240	18.2507	0.162589	0.00305925	0.00297527
GOTERM_BP_DIRECT	GO:0006336~DNA replication-independent nucleosome assembly	9	0.608519	5.06817e-05	RBBP4, NASP, HAT1, H4C12, H4C11, H4C1, H4C4, H4C6, ASF1B	1109	26	20240	6.31754	0.18981	0.00356748	0.00346955
GOTERM_BP_DIRECT	GO:0006096~glycolytic process	11	0.743746	6.85184e-05	GPI1, HK3, PFKL, TPI1, PKM, PGAM1, PGK1, ENPP1, ENO1, ENO2, GAPDH	1109	42	20240	4.77994	0.24766	0.00474261	0.00461243
GOTERM_BP_DIRECT	GO:0030198~extracellular matrix organization	25	1.69033	7.63964e-05	ERO1A, COL18A1, COL15A1, OLFML2B, COL11A1, FBLN1, ADAMTS12, FBLN2, MMP23, ADAMTS4, ADAMTS16, PRDX4, ADAMTS18, COL24A1, MMP3, MMP10, COL1A1, COL3A1, MMP14, MMP13, COL1A2, COL5A1, COL5A3, COL5A2, COL8A1	1109	185	20240	2.46631	0.271878	0.00520122	0.00505845
GOTERM_BP_DIRECT	GO:0048704~embryonic skeletal system morphogenesis	13	0.878972	8.30923e-05	COL11A1, PRRX2, TWIST1, SIX1, SOX11, TBX15, HOXA9, HOXB9, SIX4, SIX2, ALX3, HOXB8, HOXB7	1109	60	20240	3.95431	0.291848	0.00556584	0.00541306
GOTERM_BP_DIRECT	GO:0010389~regulation of G2/M transition of mitotic cell cycle	7	0.473293	8.66395e-05	CTC1, CENPF, KCNH5, CDKN2A, CDK4, CDK2, KIF14	1109	15	20240	8.51698	0.302205	0.00571133	0.00555455
GOTERM_BP_DIRECT	GO:0051383~kinetochore organization	5	0.338066	0.000122591	CENPH, NUF2, SMC4, NDC80, SMC2	1109	6	20240	15.2089	0.398994	0.0075988	0.00739021
GOTERM_BP_DIRECT	GO:0006271~DNA strand elongation involved in DNA replication	5	0.338066	0.000122591	POLA1, MCM7, POLD2, MCM3, MCM4	1109	6	20240	15.2089	0.398994	0.0075988	0.00739021
GOTERM_BP_DIRECT	GO:1902751~positive regulation of cell cycle G2/M phase transition	5	0.338066	0.000122591	NPM1, ATAD5, CDC25C, CDC25A, CDC25B	1109	6	20240	15.2089	0.398994	0.0075988	0.00739021
GOTERM_BP_DIRECT	GO:0045132~meiotic chromosome segregation	5	0.338066	0.000122591	SGO1, NUF2, SMC4, NCAPH, SMC2	1109	6	20240	15.2089	0.398994	0.0075988	0.00739021
GOTERM_BP_DIRECT	GO:0090307~mitotic spindle assembly	11	0.743746	0.000127921	CDC20, TPX2, KIFC1, ABRAXAS1, CHEK2, NEK2, MYBL2, CEP192, KIF11, AAAS, KPNB1	1109	45	20240	4.46128	0.412154	0.0078126	0.00759815
GOTERM_BP_DIRECT	GO:0031507~heterochromatin assembly	15	1.0142	0.000133979	H2AX, HELLS, UHRF1, H2AC4, HMGA2, H2AC15, LMNB2, LMNB1, H2AC11, H2AC12, H1F0, H2AC13, RBBP4, H2AC10, EZH2	1109	82	20240	3.33854	0.426761	0.008064	0.00784264
GOTERM_BP_DIRECT	GO:0007131~reciprocal meiotic recombination	9	0.608519	0.000156142	PSMC3IP, RAD51, RAD51C, RAD54L, MND1, TOPBP1, TRIP13, CHTF18, RAD54B	1109	30	20240	5.4752	0.477175	0.00926368	0.00900939
GOTERM_BP_DIRECT	GO:0006298~mismatch repair	8	0.540906	0.000163305	MSH6, PCNA, EXO1, RPA1, RPA2, PMS2, MUTYH, TDG-PS	1109	23	20240	6.34806	0.492502	0.00955221	0.00929
GOTERM_BP_DIRECT	GO:0043524~negative regulation of neuron apoptotic process	25	1.69033	0.000188696	GABRB3, CCL12, SET, BHLHB9, CITED1, KIF14, SIX1, CACNA1A, HSPD1, GPI1, TERT, SIX4, NOS1, BOK, NPM1, KDM2B, UNC5B, XRCC2, FZD9, EN2, EN1, MT1, NGF, BIRC5, AARS	1109	196	20240	2.32789	0.543299	0.0108841	0.0105853
GOTERM_BP_DIRECT	GO:0016584~nucleosome positioning	7	0.473293	0.000194885	H1F10, H1F0, H1F1, H1F4, H1F3, H1F5, BAZ1B	1109	17	20240	7.51498	0.554891	0.0110871	0.0107828
GOTERM_BP_DIRECT	GO:0071168~protein localization to chromatin	8	0.540906	0.000219713	MMS22L, PARP1, MCM8, RAD21, PLK1, TONSL, ESCO2, EZH2	1109	24	20240	6.08356	0.598508	0.0123306	0.0119922
GOTERM_BP_DIRECT	GO:0036297~interstrand cross-link repair	9	0.608519	0.000254514	RAD51AP1, MSH6, NEIL3, RAD51, FANCM, FANCD2, XRCC3, FANCB, HROB	1109	32	20240	5.133	0.652549	0.0140933	0.0137064
GOTERM_BP_DIRECT	GO:0051988~regulation of attachment of spindle microtubules to kinetochore	5	0.338066	0.000273607	RACGAP1, SPAG5, NEK2, ECT2, KNSTRN	1109	7	20240	13.0362	0.679043	0.0149512	0.0145408
GOTERM_BP_DIRECT	GO:0051315~attachment of mitotic spindle microtubules to kinetochore	6	0.40568	0.000279199	CENPE, NUF2, CENPC1, KIF2C, MAD1L1, NDC80	1109	12	20240	9.12534	0.686412	0.0150586	0.0146453
GOTERM_BP_DIRECT	GO:0048146~positive regulation of fibroblast proliferation	14	0.946586	0.000294747	CTC1, TGIF1, EGF, HMGA2, FBLN1, MIF, CDC6, EREG, CCNA2, CCNB1, CDK4, PDGFC, E2F1, CD248	1109	78	20240	3.27576	0.706026	0.0156934	0.0152626
GOTERM_BP_DIRECT	GO:0000723~telomere maintenance	12	0.811359	0.000312283	RECQL4, CTC1, PIF1, BLM, XRCC6, RTEL1, CCNE2, PARP1, CCNE1, APEX1, RPA1, RPA2	1109	59	20240	3.712	0.72668	0.0164166	0.015966
GOTERM_BP_DIRECT	GO:0021987~cerebral cortex development	15	1.0142	0.000325803	H2AX, EMX2, PTPRS, BNIP3, KIF14, SLC2A1, ATP1A3, ASPM, TUBB2B, COL3A1, CDH2, LHX2, TACC3, MGARP, MCPH1	1109	89	20240	3.07596	0.741609	0.0169132	0.016449
GOTERM_BP_DIRECT	GO:0051028~mRNA transport	16	1.08181	0.00034431	NDC1, SLBP, NUP107, NUP155, NUP188, ALYREF, RANBP17, HTT, AAAS, THOC6, NUP93, ARC, NUP85, KIF5C, NUP54, NUP37	1109	100	20240	2.92011	0.760731	0.0176534	0.0171688
GOTERM_BP_DIRECT	GO:0007018~microtubule-based movement	15	1.0142	0.000366715	KIF14, KIF24, KIF23, KIF11, KIF22, KIF15, KIF4, CENPE, KIF18A, KIF18B, KIFC1, KIF5C, KIF2C, KIF20A, KIF20B	1109	90	20240	3.04178	0.781997	0.0185728	0.018063
GOTERM_BP_DIRECT	GO:0006302~double-strand break repair	13	0.878972	0.000381641	POLQ, XRCC6, PARP1, ABRAXAS1, CDCA5, ESCO2, BRCA1, BRCA2, MTA1, EME1, CHEK2, RAD54L, TRIP13	1109	70	20240	3.38941	0.795105	0.0190959	0.0185717
GOTERM_BP_DIRECT	GO:0000731~DNA synthesis involved in DNA repair	6	0.40568	0.000433285	POLA1, RRM1, POLD1, HROB, POLE, POLH	1109	13	20240	8.42339	0.834672	0.0214218	0.0208338
GOTERM_BP_DIRECT	GO:0051276~chromosome organization	11	0.743746	0.000447943	CTC1, BLM, SMARCC1, CENPW, PTTG1, RPA1, CDCA8, RAD54L, BRCA2, SMC4, SMC2	1109	52	20240	3.86072	0.84444	0.021886	0.0212852
GOTERM_BP_DIRECT	GO:0030282~bone mineralization	12	0.811359	0.000488155	MMP13, COL1A2, LOX, SPP1, ENPP1, FBXL15, ROR2, PTN, ANK, LGR4, DLK1, CER1	1109	62	20240	3.53239	0.868376	0.0234903	0.0228455
GOTERM_BP_DIRECT	GO:0021510~spinal cord development	9	0.608519	0.000492091	PTPRS, ACTL6B, LHX1, SLIT1, LOXL3, ENPP1, PHGDH, SOX11, SOX12	1109	35	20240	4.69303	0.870511	0.0234903	0.0228455
GOTERM_BP_DIRECT	GO:0060236~regulation of mitotic spindle organization	7	0.473293	0.000529766	TPX2, GPSM2, STIL, BORA, PSRC1, TACC3, SASS6	1109	20	20240	6.38774	0.889274	0.0248985	0.0242151
GOTERM_BP_DIRECT	GO:0071479~cellular response to ionizing radiation	10	0.676133	0.000533583	RAD51AP1, BARD1, BLM, RAD51, EEF1D, FIGNL1, INTS7, BRCA1, ECT2, BRCA2	1109	44	20240	4.14788	0.891017	0.0248985	0.0242151
GOTERM_BP_DIRECT	GO:0006915~apoptotic process	58	3.92157	0.000561023	ERO1A, CSRNP2, CITED1, PCSK9, BUB1B, SIX1, PIDD1, HINT1, FAM162A, PPP1R13L, CHEK2, CASP3, C1QBP, CHEK1, CHAC1, RNF152, BOK, HELLS, PARP1, UNC5A, UNC5B, CKAP2, DIO3, THOC6, MFSD10, GREM1, SFRP2, MELK, TRAF4, NOA1, DDIT4, G2E3, BIRC5, TRIB3, GAPDH, ITGB3BP, MCM2, BEX3, PRUNE2, CDCA7, AURKA, PAK1, RAD21, E2F1, BUB1, CASP8AP2, EGLN3, PRELID1, STIL, CDKN2A, DDIAS, BNIP3, RRP1B, PALB2, TPX2, AIMP2, FAP…	1109	666	20240	1.5894	0.902761	0.0258881	0.0251775
GOTERM_BP_DIRECT	GO:0045841~negative regulation of mitotic metaphase/anaphase transition	4	0.270453	0.000627734	USP44, RAD21, FBXO5, MAD2L1	1109	4	20240	18.2507	0.926303	0.028032	0.0272626
GOTERM_BP_DIRECT	GO:0045003~double-strand break repair via synthesis-dependent strand annealing	4	0.270453	0.000627734	HELQ, FANCM, XRCC3, RAD54L	1109	4	20240	18.2507	0.926303	0.028032	0.0272626
GOTERM_BP_DIRECT	GO:1901970~positive regulation of mitotic sister chromatid separation	4	0.270453	0.000627734	INCENP, CDCA8, BIRC5, AURKB	1109	4	20240	18.2507	0.926303	0.028032	0.0272626
GOTERM_BP_DIRECT	GO:0006606~protein import into nucleus	17	1.14943	0.000639466	NUP107, NUP155, NUP188, CSE1L, NUTF2-PS1, IPO5, NUP93, POLA2, IPO9, NUP85, SIX2, CFL1, KCNQ3, E2F3, KPNA2, KPNB1, RAN	1109	117	20240	2.65181	0.92981	0.0282521	0.0274766
GOTERM_BP_DIRECT	GO:0007612~learning	13	0.878972	0.000728977	GABRB3, SLC24A2, CNTNAP2, HTT, PTN, AAAS, FOSL1, HTR6, ARC, SYT11, CHST10, EPHB2, STRA6	1109	75	20240	3.16345	0.951614	0.0316859	0.0308161
GOTERM_BP_DIRECT	GO:0000079~regulation of cyclin-dependent protein serine/threonine kinase activity	9	0.608519	0.000732445	CCNA2, CCNB2, BLM, CCNB1, CDKN2C, CCNE2, CDKN2A, CCNE1, CCNF	1109	37	20240	4.43935	0.952306	0.0316859	0.0308161
GOTERM_BP_DIRECT	GO:0007411~axon guidance	23	1.5551	0.000796018	EPHA5, RTN4R, EPHB6, SEMA5B, TRIO, FOXD1, UNC5A, DLX5, UNC5B, CRMP1, EFNA5, RUNX3, ROBO1, EFNA2, GBX2, ARTN, LHX2, KIF5C, SLIT1, EVL, EPHB2, LGR4, PLXNA3	1109	191	20240	2.19773	0.963381	0.0340811	0.0331455
GOTERM_BP_DIRECT	GO:0045143~homologous chromosome segregation	5	0.338066	0.000901426	SGO1, ESPL1, PTTG1, PLK1, SGO2A	1109	9	20240	10.1393	0.976372	0.0378144	0.0367764
GOTERM_BP_DIRECT	GO:1904668~positive regulation of ubiquitin protein ligase activity	5	0.338066	0.000901426	CDC20, FZR1, UBE2S, PLK1, MASTL	1109	9	20240	10.1393	0.976372	0.0378144	0.0367764
GOTERM_BP_DIRECT	GO:0006325~chromatin organization	36	2.43408	0.00103791	SUV39H2, DNMT1, ABRAXAS1, UHRF1, TONSL, HDAC6, TRIM28, RBBP4, NSD2, SMYD2, BANF1, KMT5A, HMGN2, HMGN3, HMGN1, SMARCC1, CBX5, ACTL6B, KDM2B, STPG4, CBX2, ATAD2, HMGA1, SMARCA1, BAZ1B, ZFP518B, MMS22L, H1F4, MTF2, HAT1, H1F3, H1F5, PADI4, PHF19, EZH2, ASF1B	1109	367	20240	1.79026	0.986602	0.0431045	0.0419212
GOTERM_BP_DIRECT	GO:0007017~microtubule-based process	9	0.608519	0.00105922	TUBA1C, TUBB6, TUBA1B, TUBB2B, TUBB5, MAP1B, TUBE1, TUBG2, TUBG1	1109	39	20240	4.21169	0.987739	0.0431271	0.0419432
GOTERM_BP_DIRECT	GO:0045931~positive regulation of mitotic cell cycle	9	0.608519	0.00105922	CCNB1-PS, CCNB1, EIF4EBP1, CDK1, BIRC5, ASNS, BRCA2, MEIS2, CDC25B	1109	39	20240	4.21169	0.987739	0.0431271	0.0419432
GOTERM_BP_DIRECT	GO:0007099~centriole replication	7	0.473293	0.00119814	PLK4, CEP152, CDK2, SASS6, CEP192, CNTROB, CDK5RAP2	1109	23	20240	5.55455	0.993118	0.0483094	0.0469833
GOTERM_BP_DIRECT	GO:0050804~modulation of synaptic transmission	18	1.21704	0.00123273	NLGN1, TRIO, PTPRS, CACNA1A, PTN, SLC7A11, NGF, LRP8, TUBB2B, ARC, VGF, CDH2, CFL1, NCAM1, ROR2, DLGAP3, DLGAP2, CNTNAP4	1109	136	20240	2.41553	0.99404	0.0492264	0.0478751
GOTERM_BP_DIRECT	GO:1904667~negative regulation of ubiquitin protein ligase activity	5	0.338066	0.00143743	BAG2, CDKN2A, USP44, FBXO5, MAD2L1	1109	10	20240	9.12534	0.997456	0.0568299	0.05527
GOTERM_BP_DIRECT	GO:0051987~positive regulation of attachment of spindle microtubules to kinetochore	4	0.270453	0.00150525	CCNB1-PS, CENPE, CCNB1, RCC2	1109	5	20240	14.6005	0.998081	0.0568299	0.05527
GOTERM_BP_DIRECT	GO:1903490~positive regulation of mitotic cytokinesis	4	0.270453	0.00150525	INCENP, CDCA8, BIRC5, AURKB	1109	5	20240	14.6005	0.998081	0.0568299	0.05527
GOTERM_BP_DIRECT	GO:0060968~regulation of gene silencing	4	0.270453	0.00150525	H3C8, H3C11, CDK2, H3C10	1109	5	20240	14.6005	0.998081	0.0568299	0.05527
GOTERM_BP_DIRECT	GO:0046602~regulation of mitotic centrosome separation	4	0.270453	0.00150525	CHEK1, NEK2, KIF11, CEP85	1109	5	20240	14.6005	0.998081	0.0568299	0.05527
GOTERM_BP_DIRECT	GO:0006269~DNA replication, synthesis of RNA primer	4	0.270453	0.00150525	PRIM2, POLA1, POLA2, PRIM1	1109	5	20240	14.6005	0.998081	0.0568299	0.05527
GOTERM_BP_DIRECT	GO:0071539~protein localization to centrosome	7	0.473293	0.00152428	STIL, SPAG5, CEP250, HTT, CEP192, MCPH1, AURKA	1109	24	20240	5.32311	0.998227	0.05703	0.0554646
GOTERM_BP_DIRECT	GO:2000774~positive regulation of cellular senescence	6	0.40568	0.00173407	CDKN2A, HMGA1, HMGA2, CGAS, HMGA1B, EEF1E1	1109	17	20240	6.44142	0.999259	0.0642999	0.0625349
GOTERM_BP_DIRECT	GO:0007098~centrosome cycle	9	0.608519	0.00175727	NPM1, XRCC2, CROCC, PLK1, HAUS6, BRCA1, CKAP5, AURKA, CDK5RAP2	1109	42	20240	3.91086	0.999327	0.0645835	0.0628107
GOTERM_BP_DIRECT	GO:0008652~cellular amino acid biosynthetic process	7	0.473293	0.00191379	PYCRL, PSAT1, PYCR1, ASNS, PHGDH, ALDH18A1, BCAT1	1109	25	20240	5.11019	0.999649	0.0697191	0.0678053
GOTERM_BP_DIRECT	GO:0051726~regulation of cell cycle	30	2.0284	0.00198131	CCNF, BRCA1, LIN9, FOXM1, MTBP, CHEK2, FIGNL1, E2F1, SKP2, CGREF1, NPM1, CDKN2C, CDKN2A, DDIAS, FZD9, HMGA2, INHBA, MIF, MASTL, TFDP1, MYBBP1A, FAP, CCNE2, CDK4, CCNE1, TACC3, BIRC5, DTL, PRR11, CDKN3	1109	298	20240	1.83732	0.999735	0.0715512	0.0695872
GOTERM_BP_DIRECT	GO:0000722~telomere maintenance via recombination	5	0.338066	0.00216136	RAD51, RAD51C, XRCC3, SMC5, BRCA2	1109	11	20240	8.29576	0.999875	0.0773804	0.0752563
GOTERM_BP_DIRECT	GO:0010569~regulation of double-strand break repair via homologous recombination	6	0.40568	0.00229377	RAD51AP1, RTEL1, RAD51, FIGNL1, CHEK1, RPA2	1109	18	20240	6.08356	0.999928	0.0809556	0.0787334
GOTERM_BP_DIRECT	GO:0034765~regulation of ion transmembrane transport	18	1.21704	0.00230021	KCNJ4, KCNH2, KCNF1, KCND1, KCNH5, KCNJ9, CACNA2D1, KCNJ14, CACNA1A, KCNAB2, CACNA1H, CACNA1G, CACNB3, SCN8A, KCNQ3, CACNG1, CACNG4, HCN2	1109	144	20240	2.28133	0.99993	0.0809556	0.0787334
GOTERM_BP_DIRECT	GO:0001501~skeletal system development	17	1.14943	0.00251826	GDF11, COL18A1, SOX11, GDF3, HAPLN4, RECQL4, HOXA10, COL1A1, VCAN, MMP14, COL3A1, COL1A2, COL5A2, USP1, FAM20C, ROR2, HOXB8	1109	133	20240	2.33279	0.999972	0.0872544	0.0848593
GOTERM_BP_DIRECT	GO:0006418~tRNA aminoacylation for protein translation	8	0.540906	0.0025212	CARS, YARS, VARS, RARS, F13A1, SARS, GARS, EPRS	1109	35	20240	4.17158	0.999972	0.0872544	0.0848593
GOTERM_BP_DIRECT	GO:0009410~response to xenobiotic stimulus	31	2.09601	0.00255493	GABRB3, CNTNAP2, DNMT1, MCM7, ATP1A3, AK4, SLCO1A6, TYMS, ENO2, LRP8, PFAS, RAD54B, CASP3, RAD54L, NCAM1, ARNT2, EMX2, ARG1, CDKN2A, NFATC2, INHBA, PGF, FOSL1, COL1A1, SFRP2, RAD51, LOX, CDK4, APEX1, MAP1B, CDK1	1109	317	20240	1.78477	0.999976	0.087691	0.0852839
GOTERM_BP_DIRECT	GO:1900087~positive regulation of G1/S transition of mitotic cell cycle	9	0.608519	0.00277623	RRM1, STIL, LSM11, TFDP1, RRM2, TERT, APEX1, SASS6, ANP32B	1109	45	20240	3.65014	0.99999	0.0945057	0.0919115
GOTERM_BP_DIRECT	GO:0071932~replication fork reversal	4	0.270453	0.0028879	ZRANB3, FANCM, PARP1, ZGRF1	1109	6	20240	12.1671	0.999994	0.0975079	0.0948313
GOTERM_BP_DIRECT	GO:0006259~DNA metabolic process	6	0.40568	0.00297414	TOP2A, POLA2, RAD51, HELQ, FANCM, PARP1	1109	19	20240	5.76337	0.999996	0.0983632	0.0956631
GOTERM_BP_DIRECT	GO:0006730~one-carbon metabolic process	8	0.540906	0.00298429	DHFR, AHCY, MTHFD1L, SHMT2, MTHFD2, SFXN1, CAR12, ALDH1L2	1109	36	20240	4.05571	0.999996	0.0983632	0.0956631
GOTERM_BP_DIRECT	GO:0051225~spindle assembly	8	0.540906	0.00298429	TPX2, TUBB5, RCC1, HAUS6, FBXO5, KIF11, TUBGCP4, SAC3D1	1109	36	20240	4.05571	0.999996	0.0983632	0.0956631
GOTERM_BP_DIRECT	GO:0007093~mitotic cell cycle checkpoint	5	0.338066	0.00310244	ZWILCH, RPS6, CHEK1, NDC80, MAD2L1	1109	12	20240	7.60445	0.999998	0.10066	0.0978965
GOTERM_BP_DIRECT	GO:0007143~female meiotic division	5	0.338066	0.00310244	TOP2A, NCAPH2, SGO2A, NCAPH, EREG	1109	12	20240	7.60445	0.999998	0.10066	0.0978965
GOTERM_BP_DIRECT	GO:0048144~fibroblast proliferation	10	0.676133	0.00316908	TGIF1, COL3A1, PDGFC, CKS2, CDK1, HMGA2, CD248, C1QL4, E2F8, CKS1B	1109	56	20240	3.25905	0.999998	0.102025	0.0992241
GOTERM_BP_DIRECT	GO:0008152~metabolic process	21	1.41988	0.00325062	ZRANB3, RRM1, XRCC6, CEMIP, DNMT1, PARP1, CAD, ALG13, EPRS, DNPH1, HK3, PAK1, PFKL, NEIL3, PKM, MTHFD2, NDST3, ALDH18A1, UMPS, PAK3, MUTYH	1109	187	20240	2.04954	0.999999	0.103845	0.100994
GOTERM_BP_DIRECT	GO:0071456~cellular response to hypoxia	16	1.08181	0.00373742	ERO1A, SUV39H2, EGLN3, BNIP3, TWIST1, AK4, NDRG1, CCNA2, BRIP1, TBL2, TERT, FAM162A, E2F1, EIF4EBP1, PGK1, MGARP	1109	126	20240	2.31755	1	0.117429	0.114205
GOTERM_BP_DIRECT	GO:0001503~ossification	15	1.0142	0.00377057	DLX5, COL11A1, FZD9, BMP8A, TWIST1, PTN, TNFRSF11A, ADAMTS12, RUNX3, DLK1, COL1A1, MMP14, COL5A2, SPP1, ENPP1	1109	114	20240	2.4014	1	0.117429	0.114205
GOTERM_BP_DIRECT	GO:0045892~negative regulation of transcription, DNA-templated	55	3.71873	0.00378191	SUV39H2, CITED1, GMNN, HMGB2, LOXL3, SIX1, BRCA1, RORB, ENO1, FOXM1, TRIM28, ZIC2, SIX4, BASP1, DPF1, KMT5A, TRIM66, CDK5RAP2, RBFOX2, FOXD1, PARP1, HMGA1B, EREG, GREM1, NCOR2, ILF3, SFRP2, DEPDC1A, BIRC5, TRIB3, DNMT1, SET, TSHZ3, TWIST1, FOXK2, FOXS1, MTA1, RBBP4, E2F1, ZFP382, XRCC6, CBX5, CDKN2A, NONO, ESRRB, HMGA1, HMGA2, CENPF, MYBBP1A, LHX1, RCOR2, SIM2, MXD3, LGR4, EZH2	1109	679	20240	1.47833	1	0.117429	0.114205
GOTERM_BP_DIRECT	GO:0007062~sister chromatid cohesion	6	0.40568	0.00378894	RECQL4, DDX11, RAD21, SMC5, KIF22, ESCO2	1109	20	20240	5.4752	1	0.117429	0.114205
GOTERM_BP_DIRECT	GO:0006355~regulation of transcription, DNA-templated	92	6.22042	0.00392309	LIN54, NUP107, CITED1, 6720489N17RIK, CDCA7L, ATF7IP2, SIX1, RORB, FOXM1, BRCA2, UBE2L3, CKS1B, HOXA10, HINT1, HOXA9, CREB3L3, SIX4, PPP1R13L, CHEK2, SIX2, MYBL2, MYBL1, ZIK1, TGIF1, EMX2, SMARCC1, FOXD1, MSX3, EN2, EN1, SOX11, HMGA1B, SOX12, ETV4, RUNX3, SAP30, DMRTA2, TAF6L, TFDP1, HOXB9, MTF2, LMX1B, HOXB8, HOXB7, ITGB3BP, DLX5, AIRE, SHOX2, CDCA7, FOXK2, SNAPC1L, NPAS3, FOXS1, TAF1D, MTA1, GB…	1109	1260	20240	1.33259	1	0.120686	0.117373
GOTERM_BP_DIRECT	GO:0016572~histone phosphorylation	5	0.338066	0.00428873	CCNA2, INCENP, CDK2, BAZ1B, MAP3K12	1109	13	20240	7.01949	1	0.130008	0.126439
GOTERM_BP_DIRECT	GO:0070201~regulation of establishment of protein localization	5	0.338066	0.00428873	CENPF, NSD2, CEP192, KIF20B, HDAC6	1109	13	20240	7.01949	1	0.130008	0.126439
GOTERM_BP_DIRECT	GO:0007064~mitotic sister chromatid cohesion	6	0.40568	0.00475187	CDC20, PTTG1, CDCA5, DSCC1, RAD21, ESCO2	1109	21	20240	5.21448	1	0.142107	0.138207
GOTERM_BP_DIRECT	GO:0006094~gluconeogenesis	9	0.608519	0.00479052	GPI1, TPI1, PGAM1, PGK1, ENO1, ENO2, GAPDH, PCK2, SLC25A13	1109	49	20240	3.35217	1	0.142107	0.138207
GOTERM_BP_DIRECT	GO:0010212~response to ionizing radiation	9	0.608519	0.00479052	XRCC6, MTA1, PAXIP1, ABRAXAS1, RAD54L, TOPBP1, BRCA1, TICRR, RAD54B	1109	49	20240	3.35217	1	0.142107	0.138207
GOTERM_BP_DIRECT	GO:0033600~negative regulation of mammary gland epithelial cell proliferation	4	0.270453	0.00484863	CDKN2A, BRCA2, ETV4, ROBO1	1109	7	20240	10.429	1	0.142811	0.138891
GOTERM_BP_DIRECT	GO:0001649~osteoblast differentiation	14	0.946586	0.00563373	IGFBP5, DLX5, SHOX2, BMP8A, FHL2, TWIST1, DLK1, GLIS1, COL1A1, LOX, FIGNL1, SPP1, ENPP1, LGR4	1109	107	20240	2.38794	1	0.164767	0.160244
GOTERM_BP_DIRECT	GO:0051444~negative regulation of ubiquitin-protein transferase activity	5	0.338066	0.00574673	CDC20, CDKN2A, BUB1B, FBXO5, MAD2L1	1109	14	20240	6.5181	1	0.165737	0.161188
GOTERM_BP_DIRECT	GO:0035999~tetrahydrofolate interconversion	5	0.338066	0.00574673	DHFR, MTHFD1L, SHMT2, MTHFD2, TYMS	1109	14	20240	6.5181	1	0.165737	0.161188
GOTERM_BP_DIRECT	GO:2000042~negative regulation of double-strand break repair via homologous recombination	6	0.40568	0.00587648	POLQ, RMI2, PARPBP, CGAS, KMT5A, FANCB	1109	22	20240	4.97746	1	0.166021	0.161463
GOTERM_BP_DIRECT	GO:0006998~nuclear envelope organization	6	0.40568	0.00587648	NUP93, TMEM201, NUP155, SPAG4, LMNB2, LMNB1	1109	22	20240	4.97746	1	0.166021	0.161463
GOTERM_BP_DIRECT	GO:0007020~microtubule nucleation	6	0.40568	0.00587648	TPX2, SSNA1, CEP192, TUBG2, TUBGCP4, TUBG1	1109	22	20240	4.97746	1	0.166021	0.161463
GOTERM_BP_DIRECT	GO:0032467~positive regulation of cytokinesis	9	0.608519	0.00614439	RACGAP1, KIF14, KIF23, CDC6, KIF20B, ECT2, AURKB, CIT, CDC25B	1109	51	20240	3.22071	1	0.171259	0.166558
GOTERM_BP_DIRECT	GO:0045184~establishment of protein localization	9	0.608519	0.00614439	CENPE, NLGN1, RCC2, PLK1, KIF14, NOS1, KPNB1, CEP55, ZDHHC15	1109	51	20240	3.22071	1	0.171259	0.166558
GOTERM_BP_DIRECT	GO:0009612~response to mechanical stimulus	10	0.676133	0.00633847	COL1A1, FOSL1, CNTNAP2, COL3A1, MMP14, MAP1B, KCNQ3, ASNS, MEIS2, ASIC3	1109	62	20240	2.94366	1	0.173219	0.168465
GOTERM_BP_DIRECT	GO:0048701~embryonic cranial skeleton morphogenesis	8	0.540906	0.00633984	TBX15, MMP14, SIX4, SIX2, PRRX2, ALX3, TWIST1, SIX1	1109	41	20240	3.56111	1	0.173219	0.168465
GOTERM_BP_DIRECT	GO:0007129~synapsis	8	0.540906	0.00633984	NDC1, PSMC3IP, BRIP1, CCNE2, FANCD2, CCNE1, MEI4, MND1	1109	41	20240	3.56111	1	0.173219	0.168465
GOTERM_BP_DIRECT	GO:0008283~cell proliferation	32	2.16362	0.0068694	CNTNAP2, MCM7, DLX5, MCM10, MKI67, FOXM1, BRCA2, CKS1B, UBE2L3, SIX2, ENPP1, FAM83D, BUB1, CER1, E2F8, PDK1, TGIF1, GDF11, MARCKSL1, CDKN2C, ATAD5, EGF, TXNRD1, ESRRB, HMGA1, HMGA2, GNL3, MELK, CKS2, TACC3, CDK1, LMX1B	1109	354	20240	1.64978	1	0.186461	0.181343
GOTERM_BP_DIRECT	GO:0030326~embryonic limb morphogenesis	10	0.676133	0.00704479	HOXA10, GREM1, FBN2, DLX5, PRRX2, SHOX2, TWIST1, EN1, SP8, LMX1B	1109	63	20240	2.89693	1	0.187434	0.182289
GOTERM_BP_DIRECT	GO:0006139~nucleobase-containing compound metabolic process	7	0.473293	0.00706485	BRIP1, RTEL1, EXO1, DDX11, AK2, AK4, DCK	1109	32	20240	3.99234	1	0.187434	0.182289
GOTERM_BP_DIRECT	GO:0000122~negative regulation of transcription from RNA polymerase II promoter	76	5.13861	0.00710507	SUV39H2, HMGB2, FHL2, SIX1, ENO1, FOXM1, PHF6, TRIM28, PPP1R13L, C1QBP, KMT5A, HMGN2, TGIF1, PARP1, KDM2B, MSX3, CTNNBIP1, SARS, EN1, SOX11, SOX12, RUNX3, SAP30, NCOR2, ZFP41, CCNE1, MTF2, TRIB3, A630089N07RIK, HOXB8, MCPH1, DNMT1, PCNA, UHRF1, SHOX2, TWIST1, CXXC5, AURKB, GLIS1, HDAC6, FOXS1, MTA1, RBBP4, NSD2, SMYD2, E2F1, H3C3, ZFP382, H3C2, LYAR, E2F7, E2F8, H3C6, CBX5, MYEF2, CBX2, PLK1, ZFP…	1109	1031	20240	1.34535	1	0.187434	0.182289
GOTERM_BP_DIRECT	GO:0090190~positive regulation of branching involved in ureteric bud morphogenesis	6	0.40568	0.00717602	GREM1, SIX4, LHX1, SIX1, HOXB7, LGR4	1109	23	20240	4.76105	1	0.187434	0.182289
GOTERM_BP_DIRECT	GO:0043687~post-translational protein modification	6	0.40568	0.00717602	CCNA2, CDK2, PADI4, BAZ1B, AURKB, MAP3K12	1109	23	20240	4.76105	1	0.187434	0.182289
GOTERM_BP_DIRECT	GO:0098962~regulation of postsynaptic neurotransmitter receptor activity	6	0.40568	0.00717602	NETO2, DLGAP3, CNIH2, NPTXR, DLGAP2, CACNG4	1109	23	20240	4.76105	1	0.187434	0.182289
GOTERM_BP_DIRECT	GO:0032465~regulation of cytokinesis	8	0.540906	0.00725635	PLK4, PLK1, PDXP, KIF20A, BRCA2, MYO19, AURKB, AURKA	1109	42	20240	3.47632	1	0.188348	0.183178
GOTERM_BP_DIRECT	GO:1902425~positive regulation of attachment of mitotic spindle microtubules to kinetochore	4	0.270453	0.00744372	INCENP, CDCA8, BIRC5, AURKB	1109	8	20240	9.12534	1	0.188499	0.183324
GOTERM_BP_DIRECT	GO:1905832~positive regulation of spindle assembly	4	0.270453	0.00744372	GPSM2, STIL, SPAG5, SASS6	1109	8	20240	9.12534	1	0.188499	0.183324
GOTERM_BP_DIRECT	GO:0090435~protein localization to nuclear envelope	4	0.270453	0.00744372	TMEM201, PLK1, LMNB2, LMNB1	1109	8	20240	9.12534	1	0.188499	0.183324
GOTERM_BP_DIRECT	GO:0090402~oncogene-induced cell senescence	4	0.270453	0.00744372	CDKN2A, HMGA1, HMGA2, HMGA1B	1109	8	20240	9.12534	1	0.188499	0.183324
GOTERM_BP_DIRECT	GO:0016446~somatic hypermutation of immunoglobulin genes	5	0.338066	0.00750109	MSH6, POLQ, EXO1, PMS2, UNG	1109	15	20240	6.08356	1	0.1888	0.183618
GOTERM_BP_DIRECT	GO:0007399~nervous system development	38	2.5693	0.00768984	GABRB3, ALK, SEMA5B, NLGN1, SERPINE2, SSNA1, EFNA5, BZW2, ROBO1, CDC20, NEURL1A, ZIC2, DPF1, ENC1, SLIT1, CHAC1, EPHB2, ECT2, CER1, SH2B2, EPHA5, SMARCC1, RBFOX1, RBFOX2, ACTL6B, SOX11, CIT, CCDC88A, TUBB2B, NAV3, LHX2, RUFY3, MAP1B, LHX1, INA, MDGA1, SIM2, DBN1	1109	445	20240	1.55848	1	0.192385	0.187104
GOTERM_BP_DIRECT	GO:0048666~neuron development	11	0.743746	0.00828873	GABRB3, ALK, TENM4, SLIT1, PBX3, EN2, EN1, HTT, NCAM1, NGF, SYN1	1109	76	20240	2.64155	1	0.206126	0.200468
GOTERM_BP_DIRECT	GO:0071174~mitotic spindle checkpoint	3	0.20284	0.00865548	MTBP, STIL, BUB1	1109	3	20240	18.2507	1	0.213965	0.208092
GOTERM_BP_DIRECT	GO:0051321~meiotic cell cycle	22	1.48749	0.0095423	H2AX, MEI4, TDRD9, RPA1, HMGA2, MND1, MKI67, PKMYT1, SMC4, SMC2, AURKA, RAD51AP1, PSMC3IP, SYCE2, RAD51, EXO1, CDK2, SGO2A, PMS2, NEK2, TUBGCP4, TRIP13	1109	220	20240	1.82507	1	0.232527	0.226144
GOTERM_BP_DIRECT	GO:2000001~regulation of DNA damage checkpoint	5	0.338066	0.00957433	BARD1, RAD51, RPA2, BRCA1, BRCA2	1109	16	20240	5.70334	1	0.232527	0.226144
GOTERM_BP_DIRECT	GO:0045956~positive regulation of calcium ion-dependent exocytosis	5	0.338066	0.00957433	SCAMP5, CADPS, DOC2B, CACNA1H, CACNA1G	1109	16	20240	5.70334	1	0.232527	0.226144
GOTERM_BP_DIRECT	GO:0007420~brain development	27	1.82556	0.00986372	GABRB3, ALK, B4GALT2, NDRG4, CITED1, HTT, AK4, ECE2, SLC7A11, EFNA5, BRCA2, UBE2L3, NEURL1A, CDH2, RBBP4, BOK, CDK5RAP2, ARNT2, EMX2, PBX3, SMARCA1, MEIS2, ASPM, LHX2, DDIT4, PAFAH1B3, CERS1	1109	291	20240	1.69336	1	0.238163	0.231625
GOTERM_BP_DIRECT	GO:0006468~protein phosphorylation	51	3.44828	0.0101532	EPHB6, ALK, TRIO, MAST4, MAST2, BUB1B, TRIM28, CHEK2, CFL1, CHEK1, PBK, SPEG, NEK2, EPHB2, PDK1, EPHA5, ACVR1, NGF, PASK, MASTL, RUNX3, CIT, CDC25B, ILF3, MELK, CCNE1, INCENP, BIRC5, FAM20C, TRIB3, ROR2, CDCA8, TTK, PKMYT1, IQGAP3, AURKB, AURKA, CCNB1, PAK1, PAK3, BUB1, PLK4, PLK1, DCLK2, CDC7, CDK4, ADM2, CDK2, CDK1, TAF6, MAP3K12	1109	652	20240	1.42758	1	0.243735	0.237044
GOTERM_BP_DIRECT	GO:0035825~reciprocal DNA recombination	4	0.270453	0.0107149	BARD1, BRIP1, TOPBP1, BRCA1	1109	9	20240	8.11141	1	0.252834	0.245894
GOTERM_BP_DIRECT	GO:0000212~meiotic spindle organization	4	0.270453	0.0107149	ESPL1, TUBG2, TUBG1, AURKA	1109	9	20240	8.11141	1	0.252834	0.245894
GOTERM_BP_DIRECT	GO:1990414~replication-born double-strand break repair via sister chromatid exchange	4	0.270453	0.0107149	BLM, RAD51, RAD21, FANCB	1109	9	20240	8.11141	1	0.252834	0.245894
GOTERM_BP_DIRECT	GO:0030071~regulation of mitotic metaphase/anaphase transition	7	0.473293	0.011012	CENPE, SMARCC1, ACTL6B, UBE2C, PLK1, DPF1, CDC6	1109	35	20240	3.65014	1	0.258377	0.251284
GOTERM_BP_DIRECT	GO:0016310~phosphorylation	49	3.31305	0.0118317	ALK, TRIO, MAST4, MAST2, BUB1B, HK3, CHEK2, CHEK1, PBK, SPEG, NEK2, EPHB2, SEPHS1, PDK1, EPHA5, ACVR1, NME4, PASK, MASTL, BAZ1B, DCK, CIT, PKM, MELK, FAM20C, ROR2, DGKI, DTYMK, AK2, AK4, TTK, PKMYT1, AURKB, AURKA, PAK1, PGK1, PAK3, BUB1, PLK4, PLK1, DCLK2, CDC7, UCK2, PFKL, CDK4, CDK2, CDK1, ALDH18A1, MAP3K12	1109	626	20240	1.42857	1	0.276051	0.268474
GOTERM_BP_DIRECT	GO:0001833~inner cell mass cell proliferation	5	0.338066	0.0119867	GINS1, CHEK1, NCAPG2, BRCA2, PALB2	1109	17	20240	5.36785	1	0.278105	0.270471
GOTERM_BP_DIRECT	GO:2000773~negative regulation of cellular senescence	6	0.40568	0.0122499	FZR1, TERT, TWIST1, HMGA2, FBXO5, MIF	1109	26	20240	4.21169	1	0.281071	0.273355
GOTERM_BP_DIRECT	GO:0050770~regulation of axonogenesis	6	0.40568	0.0122499	PAK1, CDH2, RUFY3, CACNA1A, PAK3, EPHB2	1109	26	20240	4.21169	1	0.281071	0.273355
GOTERM_BP_DIRECT	GO:0008284~positive regulation of cell proliferation	50	3.38066	0.0123744	COL18A1, CDCA7L, TNC, KIF14, FOXM1, CDC20, PLAU, FBXO5, TIPIN, SMARCC1, EDN2, ACTL6B, RPS6, SOX11, MIF, NGF, PGF, EREG, GREM1, SFRP2, SAPCD2, KIF20B, SHMT2, NOP2, NOLC1, PTN, RECQL4, PAK1, FZR1, PDGFC, HAS2, E2F3, FGF22, FGF21, ARNT2, MARCKSL1, NPM1, RRM2, EGF, RPA1, HMGA2, CDC7, MEIS2, CENPF, CDK4, CDK2, CD248, ANP32B, SSBP3, EZH2	1109	643	20240	1.41918	1	0.282367	0.274616
GOTERM_BP_DIRECT	GO:0001556~oocyte maturation	6	0.40568	0.0143719	CCNB1, FBXO5, TRIP13, BRCA2, EREG, CDC25B	1109	27	20240	4.05571	1	0.322538	0.313684
GOTERM_BP_DIRECT	GO:0071353~cellular response to interleukin-4	6	0.40568	0.0143719	TUBA1B, RPL3, ARG1, CDK4, RPLP0, MCM2	1109	27	20240	4.05571	1	0.322538	0.313684
GOTERM_BP_DIRECT	GO:0051983~regulation of chromosome segregation	4	0.270453	0.0146909	CDCA2, KIF2C, MKI67, BUB1	1109	10	20240	7.30027	1	0.322538	0.313684
GOTERM_BP_DIRECT	GO:0033314~mitotic DNA replication checkpoint	4	0.270453	0.0146909	TOPBP1, CLSPN, CDC6, TICRR	1109	10	20240	7.30027	1	0.322538	0.313684
GOTERM_BP_DIRECT	GO:0051292~nuclear pore complex assembly	4	0.270453	0.0146909	NDC1, NUP93, NUP205, NUP107	1109	10	20240	7.30027	1	0.322538	0.313684
GOTERM_BP_DIRECT	GO:0045653~negative regulation of megakaryocyte differentiation	5	0.338066	0.0147561	H4C12, H4C11, H4C1, H4C4, H4C6	1109	18	20240	5.06963	1	0.322538	0.313684
GOTERM_BP_DIRECT	GO:0000712~resolution of meiotic recombination intermediates	5	0.338066	0.0147561	TOP2A, ANKLE1, EME1, FANCM, CENPS	1109	18	20240	5.06963	1	0.322538	0.313684
GOTERM_BP_DIRECT	GO:0035518~histone H2A monoubiquitination	5	0.338066	0.0147561	BARD1, RAD51, KDM2B, BRCA1, BRCA2	1109	18	20240	5.06963	1	0.322538	0.313684
GOTERM_BP_DIRECT	GO:2000648~positive regulation of stem cell proliferation	8	0.540906	0.0149272	TERT, PRRX2, SHOX2, HMGA2, SOX11, NGF, FOXM1, TBX18	1109	48	20240	3.04178	1	0.322879	0.314016
GOTERM_BP_DIRECT	GO:0046034~ATP metabolic process	8	0.540906	0.0149272	KIF5C, FIGNL1, OLA1, AK2, FAM20C, ENPP1, AK4, AMPD2	1109	48	20240	3.04178	1	0.322879	0.314016
GOTERM_BP_DIRECT	GO:0035264~multicellular organism growth	16	1.08181	0.0157919	CTC1, CNTNAP2, STIL, XRCC2, HMGA1, PCDH15, HMGA2, EN1, SLCO1A6, BRCA2, PALB2, DLK1, SELENOM, COL3A1, PPP1R13L, ENPP1	1109	148	20240	1.97305	1	0.339812	0.330484
GOTERM_BP_DIRECT	GO:0032147~activation of protein kinase activity	7	0.473293	0.0163074	TPX2, CCDC88A, BORA, KIF14, CLSPN, ECT2, ADRA2A	1109	38	20240	3.36197	1	0.343898	0.334458
GOTERM_BP_DIRECT	GO:0045740~positive regulation of DNA replication	7	0.473293	0.0163074	CTC1, NPM1, PCNA, ATAD5, EGF, CDK1, EREG	1109	38	20240	3.36197	1	0.343898	0.334458
GOTERM_BP_DIRECT	GO:0048232~male gamete generation	3	0.20284	0.0166832	ADAMTS16, MCM8, HROB	1109	4	20240	13.688	1	0.343898	0.334458
GOTERM_BP_DIRECT	GO:0006272~leading strand elongation	3	0.20284	0.0166832	POLA1, PCNA, POLE	1109	4	20240	13.688	1	0.343898	0.334458
GOTERM_BP_DIRECT	GO:0051309~female meiosis chromosome separation	3	0.20284	0.0166832	TOP2A, NCAPH2, NCAPH	1109	4	20240	13.688	1	0.343898	0.334458
GOTERM_BP_DIRECT	GO:0045876~positive regulation of sister chromatid cohesion	3	0.20284	0.0166832	FEN1, DDX11, RAD21	1109	4	20240	13.688	1	0.343898	0.334458
GOTERM_BP_DIRECT	GO:0006564~L-serine biosynthetic process	3	0.20284	0.0166832	SHMT2, PSAT1, PHGDH	1109	4	20240	13.688	1	0.343898	0.334458
GOTERM_BP_DIRECT	GO:0007569~cell aging	6	0.40568	0.016727	NPM1, CDKN2A, CDK1, HTT, MIF, BRCA2	1109	28	20240	3.91086	1	0.343898	0.334458
GOTERM_BP_DIRECT	GO:0009954~proximal/distal pattern formation	6	0.40568	0.016727	HOXA10, GREM1, HOXA9, HOXB9, EN1, SP8	1109	28	20240	3.91086	1	0.343898	0.334458
GOTERM_BP_DIRECT	GO:0034644~cellular response to UV	9	0.608519	0.0176232	NPM1, PCNA, PARP1, DDIAS, POLD1, PBK, EIF2S1, CDC25A, AURKB	1109	61	20240	2.69272	1	0.360537	0.35064
GOTERM_BP_DIRECT	GO:0070301~cellular response to hydrogen peroxide	10	0.676133	0.0193465	PCNA, CDKN2A, ARG1, APEX1, BNIP3, CFL1, CDK1, ECT2, HDAC6, EZH2	1109	74	20240	2.46631	1	0.390896	0.380166
GOTERM_BP_DIRECT	GO:0042472~inner ear morphogenesis	10	0.676133	0.0193465	MAFB, GBX2, SIX4, DLX5, COL11A1, PRRX2, SIX1, ROR2, SOBP, EPHB2	1109	74	20240	2.46631	1	0.390896	0.380166
GOTERM_BP_DIRECT	GO:0018401~peptidyl-proline hydroxylation to 4-hydroxy-L-proline	4	0.270453	0.0193895	ERO1A, EGLN3, PRDX4, P4HA3	1109	11	20240	6.63661	1	0.390896	0.380166
GOTERM_BP_DIRECT	GO:0006352~DNA-templated transcription, initiation	7	0.473293	0.0206806	MTBP, H4C12, H4C11, TAF6, H4C1, H4C4, H4C6	1109	40	20240	3.19387	1	0.41491	0.403521
GOTERM_BP_DIRECT	GO:0010165~response to X-ray	5	0.338066	0.0214253	BLM, RAD51, XRCC2, CASP3, BRCA2	1109	20	20240	4.56267	1	0.427784	0.416041
GOTERM_BP_DIRECT	GO:0007283~spermatogenesis	41	2.77214	0.0215878	H2AX, SHCBP1L, MEI4, HMGB2, HTT, BRCA2, HOXA10, BRIP1, HOXA9, PRDX4, RACGAP1, E2F1, RNF151, MYBL1, RPL39L, NDC1, GGT7, CCDC34, KDM2B, CCDC136, SPAG4, HMGA1, TDRD9, BMP8A, HMGA2, HMGA1B, CIP2A, CDC25C, CIT, MSH6, ASPM, TTLL5, RAD51C, ZFP41, H1F1, PNLDC1, PFN4, TRIP13, PAFAH1B3, RAD18, LGR4	1109	524	20240	1.42801	1	0.428967	0.417191
GOTERM_BP_DIRECT	GO:0008285~negative regulation of cell proliferation	35	2.36646	0.0223389	SERPINE2, H2AC15, NDRG1, ROBO1, NEURL1A, H2AC12, MTBP, H2AC13, BRIP1, PTTG1, H2AC10, CCN6, SMYD2, NOS1, E2F7, CER1, ZBTB7C, TGIF1, GDF11, NPM1, CDKN2C, CDKN2A, TPBG, HMGA1, INHBA, HMGA1B, ST18, EREG, FOSL1, AIMP2, SFRP2, TAF6, ROR2, EEF1E1, GSDME	1109	433	20240	1.47523	1	0.440129	0.428048
GOTERM_BP_DIRECT	GO:0030335~positive regulation of cell migration	24	1.62272	0.0223615	ACVR1, SEMA5B, COL18A1, LRRC15, CEMIP, WNT5B, ONECUT2, EGF, ARHGEF39, MMP3, TWIST1, ELP6, ADRA2A, COL1A1, MMP14, PAK1, CCL7, PLAU, RUFY3, PDGFC, C3AR1, HAS2, ROR2, EPHB2	1109	268	20240	1.63439	1	0.440129	0.428048
GOTERM_BP_DIRECT	GO:0009952~anterior/posterior pattern specification	14	0.946586	0.0231946	GDF11, EMX2, CTNNBIP1, HTT, HOXA10, HOXA9, ARC, VANGL2, HOXB9, SFRP2, LHX1, HOXB8, HOXB7, CER1	1109	128	20240	1.99617	1	0.454374	0.441901
GOTERM_BP_DIRECT	GO:0007346~regulation of mitotic cell cycle	8	0.540906	0.0247276	GMNN, PLK1, CKS2, BIRC5, FBXO5, AATF, DLGAP5, CKS1B	1109	53	20240	2.75482	1	0.477182	0.464083
GOTERM_BP_DIRECT	GO:0097091~synaptic vesicle clustering	4	0.270453	0.0248185	NLGN1, CDH2, BSN, SYN1	1109	12	20240	6.08356	1	0.477182	0.464083
GOTERM_BP_DIRECT	GO:0006607~NLS-bearing protein import into nucleus	4	0.270453	0.0248185	NUP54, KPNA2, KPNB1, IPO5	1109	12	20240	6.08356	1	0.477182	0.464083
GOTERM_BP_DIRECT	GO:0010457~centriole-centriole cohesion	4	0.270453	0.0248185	SGO1, CROCC, CEP250, CNTLN	1109	12	20240	6.08356	1	0.477182	0.464083
GOTERM_BP_DIRECT	GO:0035987~endodermal cell differentiation	6	0.40568	0.0252814	MMP14, COL11A1, COL12A1, HMGA2, COL8A1, INHBA	1109	31	20240	3.53239	1	0.483842	0.47056
GOTERM_BP_DIRECT	GO:0045944~positive regulation of transcription from RNA polymerase II promoter	86	5.81474	0.0254976	TOP2A, CSRNP2, CITED1, ONECUT2, PTPRN, HMGB2, SIX1, BRCA1, RORB, AATF, FOXM1, HOXA10, HOXA9, CREB3L3, ZIC2, SIX4, SIX2, DPF1, MYBL2, NOS1, HMGN3, MYBL1, PELP1, ACVR1, SMARCC1, FOXD1, PARP1, PUS1, CKAP2, EN2, EN1, SOX11, HMGA1B, SOX12, BAZ1B, ETV4, GREM1, TFDP1, HOXB9, PKM, SFRP2, TFR2, MTF2, LMX1B, HOXB7, DLX5, AIRE, TWIST1, FOXK2, GLIS1, PSMC3IP, GBX2, LEO1, E2F1, E2F3, ZBED4, E2F7, ZBTB7C, E2F8…	1109	1257	20240	1.24865	1	0.485741	0.472408
GOTERM_BP_DIRECT	GO:0071139~resolution of recombination intermediates	3	0.20284	0.0268019	GEN1, BLM, RMI2	1109	5	20240	10.9504	1	0.492514	0.478994
GOTERM_BP_DIRECT	GO:0046601~positive regulation of centriole replication	3	0.20284	0.0268019	PLK4, STIL, SASS6	1109	5	20240	10.9504	1	0.492514	0.478994
GOTERM_BP_DIRECT	GO:0051664~nuclear pore localization	3	0.20284	0.0268019	NDC1, LMNB2, LMNB1	1109	5	20240	10.9504	1	0.492514	0.478994
GOTERM_BP_DIRECT	GO:1905448~positive regulation of mitochondrial ATP synthesis coupled electron transport	3	0.20284	0.0268019	CCNB1-PS, CCNB1, CDK1	1109	5	20240	10.9504	1	0.492514	0.478994
GOTERM_BP_DIRECT	GO:0006561~proline biosynthetic process	3	0.20284	0.0268019	PYCRL, PYCR1, ALDH18A1	1109	5	20240	10.9504	1	0.492514	0.478994
GOTERM_BP_DIRECT	GO:0072757~cellular response to camptothecin	3	0.20284	0.0268019	BLM, RAD51, FANCB	1109	5	20240	10.9504	1	0.492514	0.478994
GOTERM_BP_DIRECT	GO:0048866~stem cell fate specification	3	0.20284	0.0268019	DMRTA2, CENPF, SFRP2	1109	5	20240	10.9504	1	0.492514	0.478994
GOTERM_BP_DIRECT	GO:1903934~positive regulation of DNA primase activity	3	0.20284	0.0268019	GINS1, PRIM2, GINS3	1109	5	20240	10.9504	1	0.492514	0.478994
GOTERM_BP_DIRECT	GO:0009953~dorsal/ventral pattern formation	8	0.540906	0.0271154	ACVR1, TGIF1, LHX2, LHX1, EN1, SP8, FBXL15, LMX1B	1109	54	20240	2.7038	1	0.496081	0.482464
GOTERM_BP_DIRECT	GO:0040029~regulation of gene expression, epigenetic	7	0.473293	0.028627	MTA1, MTF2, H3C3, H3C2, HDAC6, PHF19, H3C6	1109	43	20240	2.97104	1	0.519666	0.505401
GOTERM_BP_DIRECT	GO:0007141~male meiosis I	6	0.40568	0.0286548	RAD51, RAD51C, TDRD9, TRIP13, BRCA2, MYBL1	1109	32	20240	3.422	1	0.519666	0.505401
GOTERM_BP_DIRECT	GO:0060322~head development	5	0.338066	0.0296755	MMP14, DLX5, LHX1, SSBP3, STRA6	1109	22	20240	4.14788	1	0.526677	0.512219
GOTERM_BP_DIRECT	GO:0006541~glutamine metabolic process	5	0.338066	0.0296755	CAD, GMPS, ASNS, PHGDH, PFAS	1109	22	20240	4.14788	1	0.526677	0.512219
GOTERM_BP_DIRECT	GO:1900006~positive regulation of dendrite development	5	0.338066	0.0296755	ALK, PTN, LRP8, ZDHHC15, EZH2	1109	22	20240	4.14788	1	0.526677	0.512219
GOTERM_BP_DIRECT	GO:0017158~regulation of calcium ion-dependent exocytosis	5	0.338066	0.0296755	SYT11, CACNA1A, SYT13, DOC2B, SYT6	1109	22	20240	4.14788	1	0.526677	0.512219
GOTERM_BP_DIRECT	GO:0045638~negative regulation of myeloid cell differentiation	5	0.338066	0.0296755	HOXA9, LEO1, HMGB3, HOXB8, MEIS2	1109	22	20240	4.14788	1	0.526677	0.512219
GOTERM_BP_DIRECT	GO:0006919~activation of cysteine-type endopeptidase activity involved in apoptotic process	10	0.676133	0.0304509	CASP8AP2, PIDD1, EGLN3, CDKN2A, FAM162A, ANP32B, NGF, ROBO1, HSPD1, BOK	1109	80	20240	2.28133	1	0.533815	0.519162
GOTERM_BP_DIRECT	GO:0009790~embryo development	10	0.676133	0.0304509	ACVR1, TPI1, DLX5, CKS2, BIRC5, HTT, GTF2IRD1, HOXB8, DLK1, CKS1B	1109	80	20240	2.28133	1	0.533815	0.519162
GOTERM_BP_DIRECT	GO:0022008~neurogenesis	12	0.811359	0.0304711	XRCC6, NAV3, LHX2, XRCC2, HMGA1, TACC3, PCSK9, SIX1, HTT, PHGDH, CHAC1, CDK5RAP2	1109	106	20240	2.06611	1	0.533815	0.519162
GOTERM_BP_DIRECT	GO:0045741~positive regulation of epidermal growth factor-activated receptor activity	4	0.270453	0.0309775	NEURL1A, EGF, ADRA2A, EREG	1109	13	20240	5.61559	1	0.533815	0.519162
GOTERM_BP_DIRECT	GO:0085020~protein K6-linked ubiquitination	4	0.270453	0.0309775	BARD1, UBE2S, UBE2T, BRCA1	1109	13	20240	5.61559	1	0.533815	0.519162
GOTERM_BP_DIRECT	GO:0002087~regulation of respiratory gaseous exchange by neurological system process	4	0.270453	0.0309775	NLGN1, TLX3, TSHZ3, PBX3	1109	13	20240	5.61559	1	0.533815	0.519162
GOTERM_BP_DIRECT	GO:0031915~positive regulation of synaptic plasticity	4	0.270453	0.0309775	CDC20, CFL1, EPHB2, DBN1	1109	13	20240	5.61559	1	0.533815	0.519162
GOTERM_BP_DIRECT	GO:0048675~axon extension	7	0.473293	0.0316663	SEMA5B, EDN2, AUTS2, LHX2, SSNA1, MAP1B, NGF	1109	44	20240	2.90352	1	0.54343	0.528513
GOTERM_BP_DIRECT	GO:0002181~cytoplasmic translation	11	0.743746	0.032772	RPL39L, RPL3, RPL12, RPS6, RPLP0, SARS, RPL13A, RPSA, RPL27, RPL10A, CKAP5	1109	94	20240	2.13572	1	0.560091	0.544716
GOTERM_BP_DIRECT	GO:0007417~central nervous system development	13	0.878972	0.0333776	ARNT2, EMX2, MARCKSL1, TRIO, SLC2A1, HTT, MSI1, HAPLN4, THOC6, DRP2, VCAN, TLX3, ZIC2	1109	121	20240	1.96082	1	0.568103	0.552509
GOTERM_BP_DIRECT	GO:0009948~anterior/posterior axis specification	5	0.338066	0.0344122	LHX1, SIX2, TBX18, CER1, AURKA	1109	23	20240	3.96754	1	0.580951	0.565004
GOTERM_BP_DIRECT	GO:0007019~microtubule depolymerization	5	0.338066	0.0344122	KIF18A, KIF18B, HTT, KIF24, KIF2C	1109	23	20240	3.96754	1	0.580951	0.565004
GOTERM_BP_DIRECT	GO:0006275~regulation of DNA replication	7	0.473293	0.0349081	CCNA2, CCDC88A, PCNA, DSCC1, GMNN, FBXO5, ESCO2	1109	45	20240	2.83899	1	0.586937	0.570825
GOTERM_BP_DIRECT	GO:0010332~response to gamma radiation	6	0.40568	0.036221	CCL7, PARP1, FANCD2, CHEK2, XRCC2, BRCA2	1109	34	20240	3.22071	1	0.60412	0.587537
GOTERM_BP_DIRECT	GO:0007140~male meiosis	6	0.40568	0.036221	SUV39H2, KIF18A, FIGNL1, TDRD9, SGO2A, CHTF18	1109	34	20240	3.22071	1	0.60412	0.587537
GOTERM_BP_DIRECT	GO:0006813~potassium ion transport	14	0.946586	0.037585	KCNJ4, SLC24A2, KCNH2, KCNF1, KCND1, KCNH5, KCNJ9, KCNJ14, ATP1A3, KCNAB2, CDK2, KCNQ3, NOS1, HCN2	1109	137	20240	1.86503	1	0.614372	0.597508
GOTERM_BP_DIRECT	GO:0045599~negative regulation of fat cell differentiation	8	0.540906	0.0382203	NCOR2, TRIO, E2F1, ENPP1, TRIB3, MKX, C1QL4, DLK1	1109	58	20240	2.51733	1	0.614372	0.597508
GOTERM_BP_DIRECT	GO:0090344~negative regulation of cell aging	3	0.20284	0.0387588	FZR1, MIF, FOXM1	1109	6	20240	9.12534	1	0.614372	0.597508
GOTERM_BP_DIRECT	GO:0051754~meiotic sister chromatid cohesion, centromeric	3	0.20284	0.0387588	SGO2A, BUB1B, BUB1	1109	6	20240	9.12534	1	0.614372	0.597508
GOTERM_BP_DIRECT	GO:0071459~protein localization to chromosome, centromeric region	3	0.20284	0.0387588	BUB1B, SMC5, CENPA	1109	6	20240	9.12534	1	0.614372	0.597508
GOTERM_BP_DIRECT	GO:0016447~somatic recombination of immunoglobulin gene segments	3	0.20284	0.0387588	MSH6, PMS2, UNG	1109	6	20240	9.12534	1	0.614372	0.597508
GOTERM_BP_DIRECT	GO:0043516~regulation of DNA damage response, signal transduction by p53 class mediator	3	0.20284	0.0387588	NPM1, SMYD2, KMT5A	1109	6	20240	9.12534	1	0.614372	0.597508
GOTERM_BP_DIRECT	GO:0006287~base-excision repair, gap-filling	3	0.20284	0.0387588	PCNA, POLD1, POLE	1109	6	20240	9.12534	1	0.614372	0.597508
GOTERM_BP_DIRECT	GO:0044770~cell cycle phase transition	3	0.20284	0.0387588	TIPIN, CDC7, UBE2L3	1109	6	20240	9.12534	1	0.614372	0.597508
GOTERM_BP_DIRECT	GO:0010826~negative regulation of centrosome duplication	3	0.20284	0.0387588	NPM1, KIFC1, CCNF	1109	6	20240	9.12534	1	0.614372	0.597508
GOTERM_BP_DIRECT	GO:0051661~maintenance of centrosome location	3	0.20284	0.0387588	GPSM2, ASPM, SPOUT1	1109	6	20240	9.12534	1	0.614372	0.597508
GOTERM_BP_DIRECT	GO:0055129~L-proline biosynthetic process	3	0.20284	0.0387588	PYCRL, PYCR1, ALDH18A1	1109	6	20240	9.12534	1	0.614372	0.597508
GOTERM_BP_DIRECT	GO:0070345~negative regulation of fat cell proliferation	3	0.20284	0.0387588	TFDP1, E2F1, E2F3	1109	6	20240	9.12534	1	0.614372	0.597508
GOTERM_BP_DIRECT	GO:0048699~generation of neurons	5	0.338066	0.039562	SIX4, SIX1, DBN1, CELSR3, CIT	1109	24	20240	3.80222	1	0.624719	0.60757
GOTERM_BP_DIRECT	GO:0048511~rhythmic process	15	1.0142	0.0413191	TOP2A, SUV39H2, NLGN1, NONO, TWIST1, RORB, ENOX1, GPR176, MTA1, MYBBP1A, NOCT, CDK1, DTL, LGR4, EZH2	1109	153	20240	1.78928	1	0.648817	0.631007
GOTERM_BP_DIRECT	GO:0016358~dendrite development	8	0.540906	0.0414005	PAK1, ACTL6B, MAP1B, DYNLT1A, MAP1A, PAK3, FCGR2B, CIT	1109	59	20240	2.47467	1	0.648817	0.631007
GOTERM_BP_DIRECT	GO:0042127~regulation of cell proliferation	19	1.28465	0.0417481	ALK, EGLN3, DNMT1, TNC, CDCA7, MIF, SLC7A11, FOXM1, NDRG1, GNL3, SQLE, CCDC88A, RNF126, SFRP2, PLAU, CDK4, CHEK1, TNFSF9, EZH2	1109	211	20240	1.64343	1	0.651804	0.633912
GOTERM_BP_DIRECT	GO:0007026~negative regulation of microtubule depolymerization	6	0.40568	0.0449072	TPX2, NAV3, MAP1B, MAP1A, CKAP2, HDAC6	1109	36	20240	3.04178	1	0.697999	0.678839
GOTERM_BP_DIRECT	GO:0071466~cellular response to xenobiotic stimulus	10	0.676133	0.0453695	KCNH2, BLM, PCNA, MCM7, CHEK2, E2F1, KCNQ3, FANCB, UMPS, CERS1	1109	86	20240	2.12217	1	0.697999	0.678839
GOTERM_BP_DIRECT	GO:0048812~neuron projection morphogenesis	10	0.676133	0.0453695	CNTNAP2, NLGN1, PAK1, NYAP1, TRIO, DYNLT1A, SLIT1, NGF, KIF20B, DBN1	1109	86	20240	2.12217	1	0.697999	0.678839
GOTERM_BP_DIRECT	GO:0042254~ribosome biogenesis	12	0.811359	0.0453792	NOP56, NOP58, IPO9, MYBBP1A, C1QBP, GRWD1, NOP2, RPLP0, GAR1, NHP2, GTF3A, AATF	1109	113	20240	1.93812	1	0.697999	0.678839
GOTERM_BP_DIRECT	GO:0032869~cellular response to insulin stimulus	12	0.811359	0.0478546	PAK1, PKM, PARP1, CDK4, CDK2, PCSK9, ENPP1, MYO5A, TRIB3, EPRS, PCK2, SLC29A2	1109	114	20240	1.92112	1	0.731016	0.71095
GOTERM_BP_DIRECT	GO:0008584~male gonad development	14	0.946586	0.0478778	HMGB2, RHOBTB3, HMGA2, INHBA, HOXA10, ASPM, MMP14, HOXA9, BRIP1, PRDX4, SFRP2, NASP, SIX4, BOK	1109	142	20240	1.79936	1	0.731016	0.71095
GOTERM_BP_DIRECT	GO:0009725~response to hormone	8	0.540906	0.0482638	CNTNAP2, MMP14, MMP13, LOX, FHL2, LONP1, MSI1, NOS1	1109	61	20240	2.39353	1	0.734211	0.714057
GOTERM_BP_DIRECT	GO:0035115~embryonic forelimb morphogenesis	6	0.40568	0.049677	HOXA9, CRABP2, SHOX2, ALX3, TWIST1, EN1	1109	37	20240	2.95957	1	0.746726	0.726228
GOTERM_BP_DIRECT	GO:0001578~microtubule bundle formation	6	0.40568	0.049677	PSRC1, MAP1B, PLK1, KIF20A, AAAS, CDK5RAP2	1109	37	20240	2.95957	1	0.746726	0.726228
GOTERM_BP_DIRECT	GO:0043523~regulation of neuron apoptotic process	6	0.40568	0.049677	GABRB3, NPM1, EGLN3, KIF14, PCSK9, HTT	1109	37	20240	2.95957	1	0.746726	0.726228
GOTERM_BP_DIRECT	GO:0051591~response to cAMP	7	0.473293	0.0499667	COL1A1, FOSL1, DUOX1, CITED1, VGF, CDK2, HMGA1	1109	49	20240	2.60724	1	0.746726	0.726228
GOTERM_BP_DIRECT	GO:0061178~regulation of insulin secretion involved in cellular response to glucose stimulus	5	0.338066	0.0511035	EPHA5, BIRC5, EFNA5, HMGN3, SLC9B2	1109	26	20240	3.50975	1	0.746726	0.726228
GOTERM_BP_DIRECT	GO:0051932~synaptic transmission, GABAergic	5	0.338066	0.0511035	GABRB3, GABBR2, TPBG, HAPLN4, EZH2	1109	26	20240	3.50975	1	0.746726	0.726228
GOTERM_BP_DIRECT	GO:0045736~negative regulation of cyclin-dependent protein serine/threonine kinase activity	5	0.338066	0.0511035	CDKN2C, CDKN2A, CASP3, PLK1, CDK5RAP2	1109	26	20240	3.50975	1	0.746726	0.726228
GOTERM_BP_DIRECT	GO:2000210~positive regulation of anoikis	3	0.20284	0.0523229	MYBBP1A, PTRH2, CHEK2	1109	7	20240	7.82172	1	0.746726	0.726228
GOTERM_BP_DIRECT	GO:0098883~synapse disassembly	3	0.20284	0.0523229	C1QB, C1QA, C1QC	1109	7	20240	7.82172	1	0.746726	0.726228
GOTERM_BP_DIRECT	GO:0034502~protein localization to chromosome	3	0.20284	0.0523229	RPA1, RPA2, TTK	1109	7	20240	7.82172	1	0.746726	0.726228
GOTERM_BP_DIRECT	GO:0042297~vocal learning	3	0.20284	0.0523229	CNTNAP2, HTT, STRA6	1109	7	20240	7.82172	1	0.746726	0.726228
GOTERM_BP_DIRECT	GO:0046033~AMP metabolic process	3	0.20284	0.0523229	AK2, AK4, AMPD2	1109	7	20240	7.82172	1	0.746726	0.726228
GOTERM_BP_DIRECT	GO:0032466~negative regulation of cytokinesis	3	0.20284	0.0523229	E2F7, AURKB, E2F8	1109	7	20240	7.82172	1	0.746726	0.726228
GOTERM_BP_DIRECT	GO:0060028~convergent extension involved in axis elongation	3	0.20284	0.0523229	VANGL2, SFRP2, TRIM28	1109	7	20240	7.82172	1	0.746726	0.726228
GOTERM_BP_DIRECT	GO:0046655~folic acid metabolic process	3	0.20284	0.0523229	DHFR, SHMT2, ALDH1L2	1109	7	20240	7.82172	1	0.746726	0.726228
GOTERM_BP_DIRECT	GO:0071895~odontoblast differentiation	3	0.20284	0.0523229	TUBB5, MAP1B, FAM20C	1109	7	20240	7.82172	1	0.746726	0.726228
GOTERM_BP_DIRECT	GO:0045933~positive regulation of muscle contraction	3	0.20284	0.0523229	CACNA2D1, CACNG1, ENO1	1109	7	20240	7.82172	1	0.746726	0.726228
GOTERM_BP_DIRECT	GO:0006333~chromatin assembly or disassembly	3	0.20284	0.0523229	SUV39H2, ACTL6B, BAZ1B	1109	7	20240	7.82172	1	0.746726	0.726228
GOTERM_BP_DIRECT	GO:0043065~positive regulation of apoptotic process	31	2.09601	0.0534731	TOP2A, HTT, PTN, HSPD1, NEURL1A, PIDD1, LDHA, FAM162A, CASP3, C1QBP, E2F1, ECT2, BOK, BARD1, CDKN2A, BNIP3, TXNRD1, RPS6, FZD9, HMGA2, RRP1B, SIAH1B, MLLT11, FOSL1, CLIP3, SFRP2, MELK, CDK4, TAF6, EEF1E1, FAM72A	1109	402	20240	1.40739	1	0.753804	0.733112
GOTERM_BP_DIRECT	GO:0030330~DNA damage response, signal transduction by p53 class mediator	4	0.270453	0.0537265	PAXIP1, MIF, NDRG1, E2F7	1109	16	20240	4.56267	1	0.753804	0.733112
GOTERM_BP_DIRECT	GO:0031573~intra-S DNA damage checkpoint	4	0.270453	0.0537265	TIPIN, EME1, FANCD2, CHEK2	1109	16	20240	4.56267	1	0.753804	0.733112
GOTERM_BP_DIRECT	GO:0061029~eyelid development in camera-type eye	4	0.270453	0.0537265	TWIST1, SOX11, INHBA, STRA6	1109	16	20240	4.56267	1	0.753804	0.733112
GOTERM_BP_DIRECT	GO:0086010~membrane depolarization during action potential	4	0.270453	0.0537265	KCNH2, SCN8A, CACNA1H, CACNA1G	1109	16	20240	4.56267	1	0.753804	0.733112
GOTERM_BP_DIRECT	GO:0009411~response to UV	7	0.473293	0.0542663	MSH6, ZRANB3, TIPIN, CASP3, USP1, DTL, RAD18	1109	50	20240	2.55509	1	0.756268	0.735508
GOTERM_BP_DIRECT	GO:0045787~positive regulation of cell cycle	7	0.473293	0.0542663	BARD1, FOSL1, CENPF, CCNB1, CHEK1, BIRC5, BRCA1	1109	50	20240	2.55509	1	0.756268	0.735508
GOTERM_BP_DIRECT	GO:0051402~neuron apoptotic process	12	0.811359	0.0558258	FAM162A, BNIP3, CASP3, KCNQ3, ENPP1, CACNA1A, SIAH1B, NGF, GAPDH, CIT, BOK, AARS	1109	117	20240	1.87186	1	0.775399	0.754115
GOTERM_BP_DIRECT	GO:0006611~protein export from nucleus	6	0.40568	0.0600754	ANKLE1, CSE1L, RANBP17, NUTF2-PS1, CCHCR1, RAN	1109	39	20240	2.8078	1	0.831643	0.808815
GOTERM_BP_DIRECT	GO:0016322~neuron remodeling	4	0.270453	0.0626707	FARP2, C1QA, KCNQ3, C1QL1	1109	17	20240	4.29428	1	0.858982	0.835403
GOTERM_BP_DIRECT	GO:0048246~macrophage chemotaxis	4	0.270453	0.0626707	CCL12, EDN2, NUP85, RPL13A	1109	17	20240	4.29428	1	0.858982	0.835403
GOTERM_BP_DIRECT	GO:0021846~cell proliferation in forebrain	4	0.270453	0.0626707	NCOR2, EMX2, KIF14, HMGA2	1109	17	20240	4.29428	1	0.858982	0.835403
GOTERM_BP_DIRECT	GO:0009653~anatomical structure morphogenesis	9	0.608519	0.0629804	FBN2, FOXS1, FOXD1, ONECUT2, LHX1, HTT, SOX11, SOX12, EREG	1109	78	20240	2.10585	1	0.860387	0.836769
GOTERM_BP_DIRECT	GO:0046686~response to cadmium ion	5	0.338066	0.0642858	GPI1, PCNA, TERT, ARG1, CDK1	1109	28	20240	3.25905	1	0.87534	0.851312
GOTERM_BP_DIRECT	GO:0060349~bone morphogenesis	6	0.40568	0.0657032	MMP13, SFRP2, ACTN3, DLX5, ATG9B, HAS2	1109	40	20240	2.7376	1	0.884256	0.859983
GOTERM_BP_DIRECT	GO:0045669~positive regulation of osteoblast differentiation	9	0.608519	0.0668826	ACVR1, FBN2, SFRP2, DLX5, CTNNBIP1, FAM20C, SOX11, FBXO5, CD276	1109	79	20240	2.07919	1	0.884256	0.859983
GOTERM_BP_DIRECT	GO:0050808~synapse organization	9	0.608519	0.0668826	DRP2, C1QA, NLGN1, PTPRS, MYO5A, RAB39B, LMX1B, BSN, SYN1	1109	79	20240	2.07919	1	0.884256	0.859983
GOTERM_BP_DIRECT	GO:0006221~pyrimidine nucleotide biosynthetic process	3	0.20284	0.0672827	SLC4A7, CAD, UMPS	1109	8	20240	6.844	1	0.884256	0.859983
GOTERM_BP_DIRECT	GO:0090175~regulation of establishment of planar polarity	3	0.20284	0.0672827	VANGL2, SFRP2, SAPCD2	1109	8	20240	6.844	1	0.884256	0.859983
GOTERM_BP_DIRECT	GO:0006999~nuclear pore organization	3	0.20284	0.0672827	NDC1, NUP205, NUP54	1109	8	20240	6.844	1	0.884256	0.859983
GOTERM_BP_DIRECT	GO:0098532~histone H3-K27 trimethylation	3	0.20284	0.0672827	H1F4, H1F3, EZH2	1109	8	20240	6.844	1	0.884256	0.859983
GOTERM_BP_DIRECT	GO:0048478~replication fork protection	3	0.20284	0.0672827	ZRANB3, TIPIN, BRCA2	1109	8	20240	6.844	1	0.884256	0.859983
GOTERM_BP_DIRECT	GO:0043009~chordate embryonic development	3	0.20284	0.0672827	CENPU, BRCA1, BRCA2	1109	8	20240	6.844	1	0.884256	0.859983
GOTERM_BP_DIRECT	GO:0040020~regulation of meiotic nuclear division	3	0.20284	0.0672827	CDC20, FZR1, FBXO5	1109	8	20240	6.844	1	0.884256	0.859983
GOTERM_BP_DIRECT	GO:0031497~chromatin assembly	3	0.20284	0.0672827	CHAF1B, CHAF1A, RBBP4	1109	8	20240	6.844	1	0.884256	0.859983
GOTERM_BP_DIRECT	GO:0007613~memory	12	0.811359	0.0677595	GABRB3, SLC24A2, B4GALT2, FEN1, TAFA2, SYT11, MAP1A, ATP1A3, LMX1B, PTN, NGF, ASIC1	1109	121	20240	1.80998	1	0.887714	0.863346
GOTERM_BP_DIRECT	GO:0021766~hippocampus development	10	0.676133	0.0681254	ALK, EPHA5, PTPRS, CASP3, CFL1, KIF14, DCLK2, LRP8, EZH2, PLXNA3	1109	93	20240	1.96244	1	0.888595	0.864203
GOTERM_BP_DIRECT	GO:0072089~stem cell proliferation	8	0.540906	0.0684318	CDKN2C, PRRX2, SHOX2, HMGA2, MKI67, FOXM1, BRCA2, TBX18	1109	66	20240	2.2122	1	0.888595	0.864203
GOTERM_BP_DIRECT	GO:0034504~protein localization to nucleus	7	0.473293	0.0684687	COL1A1, NUP155, SIX4, CDKN2A, SIX1, HTT, DCLK2	1109	53	20240	2.41047	1	0.888595	0.864203
GOTERM_BP_DIRECT	GO:0051865~protein autoubiquitination	9	0.608519	0.0709305	BARD1, RNF157, UBE2CBP, RAD51, UHRF1, UBE2T, BRCA1, BRCA2, RAD18	1109	80	20240	2.0532	1	0.917678	0.892487
GOTERM_BP_DIRECT	GO:0031116~positive regulation of microtubule polymerization	5	0.338066	0.0714795	PAK1, PSRC1, NAV3, MAP1B, CDK5RAP2	1109	29	20240	3.14667	1	0.919054	0.893826
GOTERM_BP_DIRECT	GO:0035066~positive regulation of histone acetylation	5	0.338066	0.0714795	PAXIP1, MYBBP1A, NOS1, BRCA1, BAZ1B	1109	29	20240	3.14667	1	0.919054	0.893826
GOTERM_BP_DIRECT	GO:0001655~urogenital system development	4	0.270453	0.0722536	ACVR1, HELLS, LHX1, EPHB2	1109	18	20240	4.05571	1	0.92329	0.897946
GOTERM_BP_DIRECT	GO:0043171~peptide catabolic process	4	0.270453	0.0722536	MMP13, CPE, THOP1, NAALADL1	1109	18	20240	4.05571	1	0.92329	0.897946
GOTERM_BP_DIRECT	GO:0006338~chromatin remodeling	18	1.21704	0.0744029	SUV39H2, NPM1, SMARCC1, PAXIP1, ACTL6B, KDM2B, SMARCA1, NPM3, BAZ1B, PAK1, MTA1, MYBBP1A, RBBP4, DPF1, CHEK1, SMYD2, PADI4, EZH2	1109	212	20240	1.54959	1	0.947839	0.92182
GOTERM_BP_DIRECT	GO:0045860~positive regulation of protein kinase activity	9	0.608519	0.0751246	CENPE, NPM1, XRCC6, CCNB1, TRAF4, LRP8, EREG, CDC25B, MAP3K12	1109	81	20240	2.02785	1	0.954105	0.927915
GOTERM_BP_DIRECT	GO:1901216~positive regulation of neuron death	7	0.473293	0.0790235	AIMP2, C1QA, PARP1, DDIT4, NOS1, FCGR2B, EIF2S1	1109	55	20240	2.32281	1	0.992015	0.964785
GOTERM_BP_DIRECT	GO:1990403~embryonic brain development	5	0.338066	0.079065	CNTNAP2, PPIL1, TUBB2B, EN2, EN1	1109	30	20240	3.04178	1	0.992015	0.964785
GOTERM_BP_DIRECT	GO:0045814~negative regulation of gene expression, epigenetic	5	0.338066	0.079065	SUV39H2, LHX2, CHEK1, PHF19, EZH2	1109	30	20240	3.04178	1	0.992015	0.964785
GOTERM_BP_DIRECT	GO:0061003~positive regulation of dendritic spine morphogenesis	5	0.338066	0.079065	BHLHB9, PAK3, EPHB2, LRP8, DBN1	1109	30	20240	3.04178	1	0.992015	0.964785
GOTERM_BP_DIRECT	GO:0048731~system development	4	0.270453	0.0824453	COL3A1, LHX2, LHX1, LMX1B	1109	19	20240	3.84225	1	1	0.972784
GOTERM_BP_DIRECT	GO:0071294~cellular response to zinc ion	4	0.270453	0.0824453	GABRB3, PARP1, MT2, MT1	1109	19	20240	3.84225	1	1	0.972784
GOTERM_BP_DIRECT	GO:0007263~nitric oxide mediated signal transduction	4	0.270453	0.0824453	MT2, MT1, NOS1, GAPDH	1109	19	20240	3.84225	1	1	0.972784
GOTERM_BP_DIRECT	GO:0007004~telomere maintenance via telomerase	4	0.270453	0.0824453	TERT, GAR1, RPA1, NHP2	1109	19	20240	3.84225	1	1	0.972784
GOTERM_BP_DIRECT	GO:0045724~positive regulation of cilium assembly	4	0.270453	0.0824453	CCDC88A, CROCC, HTT, KCTD17	1109	19	20240	3.84225	1	1	0.972784
GOTERM_BP_DIRECT	GO:0048863~stem cell differentiation	8	0.540906	0.0826279	DMRTA2, MTF2, TWIST1, HMGA2, ETV4, TBX18, PHF19, EZH2	1109	69	20240	2.11602	1	1	0.972784
GOTERM_BP_DIRECT	GO:0002062~chondrocyte differentiation	8	0.540906	0.0826279	COL3A1, WNT5B, SIX2, SHOX2, HMGA2, ROR2, ADAMTS12, RUNX3	1109	69	20240	2.11602	1	1	0.972784
GOTERM_BP_DIRECT	GO:0046653~tetrahydrofolate metabolic process	3	0.20284	0.0834449	DHFR, SHMT2, MTHFD2	1109	9	20240	6.08356	1	1	0.972784
GOTERM_BP_DIRECT	GO:0061820~telomeric D-loop disassembly	3	0.20284	0.0834449	RECQL4, BLM, RTEL1	1109	9	20240	6.08356	1	1	0.972784
GOTERM_BP_DIRECT	GO:0010216~maintenance of DNA methylation	3	0.20284	0.0834449	HELLS, DNMT1, UHRF1	1109	9	20240	6.08356	1	1	0.972784
GOTERM_BP_DIRECT	GO:0032964~collagen biosynthetic process	3	0.20284	0.0834449	COL1A1, COL5A1, ARG1	1109	9	20240	6.08356	1	1	0.972784
GOTERM_BP_DIRECT	GO:0070192~chromosome organization involved in meiotic cell cycle	3	0.20284	0.0834449	RAD51, CCNE2, CCNE1	1109	9	20240	6.08356	1	1	0.972784
GOTERM_BP_DIRECT	GO:0031536~positive regulation of exit from mitosis	3	0.20284	0.0834449	UBE2C, CDCA5, BIRC5	1109	9	20240	6.08356	1	1	0.972784
GOTERM_BP_DIRECT	GO:0050905~neuromuscular process	6	0.40568	0.0842792	CNTNAP2, SCN8A, CACNA1A, KCNAB2, STRA6, AARS	1109	43	20240	2.54661	1	1	0.972784
GOTERM_BP_DIRECT	GO:1904646~cellular response to beta-amyloid	6	0.40568	0.0842792	PARP1, CACNA2D1, ATP1A3, CACNA1A, FCGR2B, EPHB2	1109	43	20240	2.54661	1	1	0.972784
GOTERM_BP_DIRECT	GO:0042307~positive regulation of protein import into nucleus	7	0.473293	0.0846242	TRIM28, NUTF2-PS1, CDK1, BRCA1, ECT2, RAN, IPO5	1109	56	20240	2.28133	1	1	0.972784
GOTERM_BP_DIRECT	GO:0065003~macromolecular complex assembly	12	0.811359	0.0885388	SLC24A2, AIMP2, CCNB1, GMNN, CDK1, SLC2A1, KCNQ3, LONP1, MYO5A, DLGAP3, SSBP3, ADD2	1109	127	20240	1.72447	1	1	0.972784
GOTERM_BP_DIRECT	GO:0048538~thymus development	7	0.473293	0.0904383	CTC1, CCNB2, MAFB, SIX4, SIX1, FOXN1, MAD1L1	1109	57	20240	2.24131	1	1	0.972784
GOTERM_BP_DIRECT	GO:0006513~protein monoubiquitination	7	0.473293	0.0904383	NEURL1A, RNF126, UBE2CBP, UBE2T, FANCB, DTL, RAD18	1109	57	20240	2.24131	1	1	0.972784
GOTERM_BP_DIRECT	GO:0000077~DNA damage checkpoint	6	0.40568	0.0910244	TIPIN, CHEK2, CHEK1, E2F1, INTS7, CLSPN	1109	44	20240	2.48873	1	1	0.972784
GOTERM_BP_DIRECT	GO:1990573~potassium ion import across plasma membrane	6	0.40568	0.0910244	KCNJ4, KCNH2, KCNJ9, KCNJ14, ATP1A3, HCN2	1109	44	20240	2.48873	1	1	0.972784
GOTERM_BP_DIRECT	GO:0018107~peptidyl-threonine phosphorylation	8	0.540906	0.0929625	ACVR1, CAD, CHEK1, PBK, CDK1, TTK, CIT, MAP3K12	1109	71	20240	2.05641	1	1	0.972784
GOTERM_BP_DIRECT	GO:0031145~anaphase-promoting complex-dependent catabolic process	4	0.270453	0.0932135	CDC20, FZR1, UBE2S, UBE2C	1109	20	20240	3.65014	1	1	0.972784
GOTERM_BP_DIRECT	GO:0044818~mitotic G2/M transition checkpoint	4	0.270453	0.0932135	BARD1, ABRAXAS1, CHEK1, BRCA1	1109	20	20240	3.65014	1	1	0.972784
GOTERM_BP_DIRECT	GO:0022038~corpus callosum development	4	0.270453	0.0932135	RTN4R, PTPRS, WDR89, EPHB2	1109	20	20240	3.65014	1	1	0.972784
GOTERM_BP_DIRECT	GO:0031398~positive regulation of protein ubiquitination	9	0.608519	0.0933613	FANCI, AIMP2, NPM1, PAXIP1, BIRC5, BRCA1, NGF, KLHL40, UBE2L3	1109	85	20240	1.93242	1	1	0.972784
GOTERM_BP_DIRECT	GO:0009636~response to toxic substance	9	0.608519	0.0933613	ARNT2, BRIP1, RAD51, SCN8A, HTR1D, CDK1, ASNS, SLC7A11, TYMS	1109	85	20240	1.93242	1	1	0.972784
GOTERM_BP_DIRECT	GO:0071480~cellular response to gamma radiation	5	0.338066	0.0953727	H2AX, XRCC6, RAD51, DDIAS, CHEK2	1109	32	20240	2.85167	1	1	0.972784
GOTERM_BP_DIRECT	GO:0007162~negative regulation of cell adhesion	7	0.473293	0.0964635	EPHA5, CFL1, TNC, DACT2, FBLN1, EPHB2, PLXNA3	1109	58	20240	2.20267	1	1	0.972784
GOTERM_BP_DIRECT	GO:2000045~regulation of G1/S transition of mitotic cell cycle	7	0.473293	0.0964635	SMARCC1, CDKN2C, ACTL6B, CDKN2A, DPF1, E2F1, KIF14	1109	58	20240	2.20267	1	1	0.972784
GOTERM_BP_DIRECT	GO:0032956~regulation of actin cytoskeleton organization	10	0.676133	0.0969574	EPHA5, CCDC88A, PAK1, VANGL2, RHOBTB3, ARHGEF19, FSCN1, PAK3, EFNA5, IQGAP3	1109	100	20240	1.82507	1	1	0.972784
GOTERM_BP_DIRECT	GO:0010033~response to organic substance	9	0.608519	0.0982835	ACVR1, SQLE, CNTNAP2, PAK1, CDK4, CASP3, CDK2, XRCC3, SPP1	1109	86	20240	1.90995	1	1	0.972784
