# Supplementary material for: Novel Mouse Cell Lines and In Vivo Models for Human High-Grade Neuroendocrine Lung Carcinoma, Small Cell Lung Carcinoma (SCLC), and Large Cell Neuroendocrine Carcinoma (LCNEC)
Source: Int J Mol Sci. 2023 Oct 18;24(20):15284. doi: 10.3390/ijms242015284 (PMC10607103; doi:10.3390/ijms242015284)
Supplement: Supplementary file 1 [file ijms-24-15284-s001.zip › Recuero et el Supplementary Dataset S1.xlsx]

## Sheet:  human-mouse classifier
LCNEC-SCLC subtypes	LCNEC-SCLC 275 gene mouse classifier
300 classifier genes [George et al. Nat Comm 2018. PMID: 29535388]	Gene Symbol
C12orf27
HNF1A	Hnf1a
ANKS4B	Anks4b
SLC39A5	Slc39a5
HNF4A	Hnf4a
ANXA13	Anxa13
IHH	Ihh
TM4SF4	Tm4sf4
F2	F2
TM4SF5	Tm4sf5
A1CF	A1cf
GUCA2A	Guca2a
GC	Gc
CDH16	Cdh16
RFX6	Rfx6
GUCY2C	Gucy2c
TTR	Ttr
AKR1C4	Akr1c19
FGB	Fgb
FGA	Fga
FGL1	Fgl1
SPINK1	Spink3
TMED6	Tmed6
AMBP	Ambp
AQP7	Aqp7
ARSE
HGD	Hgd
MUC13	Muc13
PROC	Proc
IGFBP1	Igfbp1
KISS1	Kiss1
KIF12	Kif12
ABCB1	Abcb1a
KCNE4	Kcne4
ANG	Ang6
SERPINF2	Serpinf2
COX7B2	Cox7b2
ACTL9	Actl9
GABRA1	Gabra1
ANGPTL3	Angptl3
CALCA	Calca
AKR7A3	Akr7a5
STARD10	Stard10
ST6GALNAC4	St6galnac4
FAM178B	Fam178b
CTAG2	Ctag2
CTAG1B
TRPM6	Trpm6
APOC3	Apoc3
DUSP13	Dusp13
SFXN4	Sfxn4
NDUFB9	Ndufb9
MFSD3	Mfsd3
PTGES2	Ptges2
ESRRA	Esrra
NOP16	Nop16
RRS1	Rrs1
NEFM	Nefm
GUCA2B	Guca2b
HOXC8	Hoxc8
LOC400696
WARS	Wars
SLC2A9	Slc2a9
CLEC6A	Clec4n
IL4I1
APOL3	Apol11b
GBP4	Gbp7
GJD3	Gjd3
TLR4	Tlr4
ITGB2	Itgb2
CTSB	Ctsb
PDCD1LG2	Pdcd1lg2
FPR1	Fpr1
ANXA1	Anxa1
ANXA4	Anxa4
EFNA4	Efna4
ITGB4	Itgb4
DTX4	Dtx4
CDC42EP1	Cdc42ep1
AHNAK	Ahnak
LOC80054
JUB	Jub
CCDC102A	Ccdc102a
SLC2A10	Slc2a10
PVT1	Pvt1
CSDA	Csda
RUNX2	Runx2
SNAP23	Snap23
NOTCH2NL
RNF149	Rnf149
PLEKHN1	Plekhn1
TNFRSF10B	Tnfrsf10b
OBFC2A	Obfc2a
MLKL	Mlkl
CNN2	Cnn2
CHP	Chp
FAH	Fah
CTSA	Ctsa
KIF1C	Kif1c
TRADD	Tradd
BCL3	Bcl3
TNFRSF1A	Tnfrsf1a
GAS5	Gas5
SNHG1	Snhg1
LOC388796	Snhg17
BCS1L	Bcs1l
RPL19P12
C1orf156	Mettl18
DUSP12	Dusp12
LYPLAL1	Lyplal1
C1orf27	BC003331
WDR73	Wdr73
MRPL46	Mrpl46
GOLGA6L10	Golga2
ZNF74
ZCCHC8	Zcchc8
KRTAP1-3	Krtap1-3
LOC153328	Slc25a48
NPBWR1	Npbwr1
RYR3	Ryr3
CEACAM20	Ceacam20
SLC26A2	Slc26a2
FZD8	Fzd8
ITGA9	Itga9
HIATL1
EFHD2	Efhd2
EEF1DP3
PLS1	Pls1
LAMB4
PHEX	Phex
KRTAP2-1
RHOBTB3	Rhobtb3
CHST11	Chst11
KDELC2	Kdelc2
AIF1L	Aif1l
SHROOM2	Shroom2
VANGL2	Vangl2
LYPD5	Lypd5
CCDC15	Ccdc15
TSPYL3	Tspyl3
RAB9B	Rab9b
MAGED4B
CNTLN	Cntln
EPM2A	Epm2a
ZNF836
CDK19	Cdk19
TIAM1	Tiam1
C11orf41
MGAT5B	Mgat5b
PTF1A	Ptf1a
CDH7	Cdh7
SLC6A20	Slc6a20a
C13orf36
LYPD1
EPHB1	Ephb1
NMUR2	Nmur2
ANKRD32	Ankrd32
DPYSL3	Dpysl3
SLITRK3	Slitrk3
RXFP3	Rxfp3
EXTL3	Extl3
SMAD9	Smad9
C1QL3	C1ql3
CAMK1D	Camk1d
SNCAIP	Sncaip
SDK2	Sdk2
COTL1	Cotl1
STK32A	Stk32a
RAB3B	Rab3b
SCGN	Scgn
SLC36A4	Slc36a4
C1orf127	Gm572
GRP	Grp
ZMAT4	Zmat4
RGS7	Rgs7
RGS17	Rgs17
SEC11C	Sec11c
NR0B2	Nr0b2
DDC	Ddc
DLL3	Dll3
ASCL1	Ascl1
LOC100130148
ASPDH	Aspdh
MYT1L	Myt1l
C14orf162
C16orf92
CNTNAP2	Cntnap2
NELL1	Nell1
SOX1	Sox1
GAD2	Gad2
ISL1	Isl1
KCNA1	Kcna1
TCERG1L	Tcerg1l
ST8SIA5	St8sia5
KCNH5	Kcnh5
GRM8	Grm8
PCDHGC4
GRM2	Grm2
ATP6V1G2	Atp6v1g2
PSIP1	Psip1
CDKN2C	Cdkn2c
UBR7	Ubr7
NGB	Ngb
LHX2	Lhx2
VEZF1	Vezf1
MOAP1	Moap1
AGBL4	Agbl4
GRIK3	Grik3
SMPD3	Smpd3
NPAS4	Npas4
RGAG4	Rgag4
GDAP1L1	Gdap1l1
TMEM151B
PDZD4	Pdzd4
BRSK2	Brsk2
KIAA2022	C77370
DGKB	Dgkb
UNC5A	Unc5a
DUSP26	Dusp26
TSGA14	Tsga14
ICA1L	Ica1l
TAGLN3	Tagln3
ATCAY	Atcay
DCX	Dcx
ELAVL4	Elavl4
CHD5	Chd5
CECR6	Cecr6
MAST1	Mast1
FAM57B	Fam57b
ELAVL3	Elavl3
NRSN1	Nrsn1
GPR6	Gpr6
SLC7A14	Slc7a14
MPPED1	Mpped1
SEZ6L	Sez6l
MARCH4	March4
CHRM4	Chrm4
ZDHHC22	Zdhhc22
PHF21B	Phf21b
KLF1	Klf1
METTL4	Mettl4
CDK5R1	Cdk5r1
HSF2	Hsf2
TUBA1A	Tuba1a
CDKN2D	Cdkn2d
ACYP1	Acyp1
SH3GL2	Sh3gl2
HMP19	Nsg2
CPE	Cpe
PCSK1	Pcsk1
NPPA	Nppa
FAM105A	Fam105a
TOX	Tox
TRIM9	Trim9
PCSK2	Pcsk2
ABCC8	Abcc8
CACNA1A	Cacna1a
SRRM4	Srrm4
LOC283856
HCN4	Hcn4
ADCYAP1	Adcyap1
CHGA	Chga
BEX1	Bex1
TMEM22	Tmem22
INSM1	Insm1
CELF3	Celf3
SYT4	Syt4
KCNH6	Kcnh6
PHYHIPL	Phyhipl
RTBDN	Rtbdn
SLC6A17	Slc6a17
PTPRN	Ptprn
TMEM151A	Tmem151a
CDK5R2	Cdk5r2
DNAJC6	Dnajc6
KCNH7	Kcnh7
CTXN2	Ctxn2
INA	Ina
CELF4	Celf4
RIPPLY2	Ripply2
SNAP25	Snap25
C19orf30
SYN1	Syn1
ACTL6B	Actl6b
MAPK8IP1	Mapk8ip1
GPRIN1	Gprin1
CAMK2N2	Camk2n2
SEZ6	Sez6
DLGAP3	Dlgap3
GDAP1	Gdap1
KCNC1	Kcnc1
TMEM145	Tmem145
SCG3	Scg3
SYP	Syp
RUNDC3A	Rundc3a
GNAO1	Gnao1
CADPS	Cadps
UNC80	Unc80
XKR7	Xkr7
KIAA1409	Unc79
